# Supplementary material for: Plant-Derived Insecticides Under Meta-Analyses: Status, Biases, and Knowledge Gaps
Source: Insects. 2020 Aug 14;11(8):532. doi: 10.3390/insects11080532 (PMC7469165; doi:10.3390/insects11080532)
Supplement: Supplementary file 1 [file insects-11-00532-s001.zip]

Archive with 2 entries (2 files):
- Table S1.docx
- TableS2.xlsx
