# Supplementary material for: Plant-Derived Insecticides Under Meta-Analyses: Status, Biases, and Knowledge Gaps
Source: Insects. 2020 Aug 14;11(8):532. doi: 10.3390/insects11080532 (PMC7469165; doi:10.3390/insects11080532)
Supplement: Supplementary file 1 [file insects-11-00532-s001.zip › TableS2.xlsx]

## Sheet: Table S1
Ref. Number	Citation	Year	What is the type of “formulation or botanical insecticide” used in the paper?	What is the plant family (taxonomic rank) studied?	What is the target-organism group (taxonomic rank) studied?	What response variable type have been assessed against target organisms?	Are botanical insecticides tested against non-target organism group?	What are the non-target groups studied?	What response variable type have been assessed against non-target organisms?	Is the paper meet with eligibility criteria for meta-analysis?
1	Pepper and Carruth, 1945	1945	Isolated	Salicaceae, Solanaceae	Lepidoptera	SM	No	NA	NA	Yes
2	Harris, 1948	1948	Extract	Solanaceae	Diptera	SM	No	NA	NA	Yes
3	Kuna and Heal, 1948	1948	Powder	Salicaceae	Lepidoptera	SM	No	NA	NA	No
4	Rogers et al., 1948	1948	Extract	Salicaceae	Lepidoptera	SM	No	NA	NA	No
5	Rogers et al., 1952	1952	Extract	Apocynaceae	Coleoptera, Lepidoptera	SM	No	NA	NA	Yes
6	Charles, 1954	1954	Extract	Salicaceae	Diptera	SM	No	NA	NA	No
7	Nalbandov et al., 1964	1964	Isolated	Solanaceae	Diptera	B, SM	No	NA	NA	Yes
8	Debkirtaniya et al., 1980	1980	Extract	Amaryllidaceae	Diptera, Lepidoptera	SM	No	NA	NA	Yes
9	Waterhouse et al., 1984	1984	Isolated	Salicaceae	Diptera	SM	No	NA	NA	No
10	Shin-Foon, 1985	1985	Extract	Celastraceae, Ericaceae, Fabaceae, Lauraceae, Meliaceae	Diptera, Hemiptera, Lepidoptera	B, SM	No	NA	NA	Yes
11	Fuerhake and Schumutter, 1985	1985	Extract, Powder	Meliaceae	Coleoptera	SM	No	NA	NA	Yes
12	Ochou et al., 1986	1986	Essential-oil	Solanaceae	Lepidoptera	SM	No	NA	NA	Yes
13	Sehgal and Ujagir, 1990	1990	Extract	Meliaceae	Lepidoptera	SM	No	NA	NA	Yes
14	Stewart and Dornan, 1990	1990	Isolated	Fabaceae	Coleoptera	SM	No	NA	NA	Yes
15	Messer et al., 1990	1990	Extract, Isolated	Dipterocarpaceae	Isoptera	B, SM	No	NA	NA	No
16	Butler and Henneberry, 1991	1991	Essential-oil	Meliaceae	Hemiptera	B, SM	No	NA	NA	Yes
17	Griffiths et al., 1991	1991	Extract	Lamiaceae	Coleoptera, Lepidoptera	B, SM	No	NA	NA	Yes
18	Houghgoldstein and Keil, 1991	1991	Extract	Fabaceae, Meliaceae	Coleoptera	SM	Yes	Natural enemies (Predators)	B, IGR, SM	Yes
19	Londershausen et al., 1991	1991	Isolated	Annonaceae	Lepidoptera	SM	No	NA	NA	Yes
20	Price and Schuster, 1991	1991	Extract	Asteraceae, Meliaceae	Hemiptera	SM	Yes	Natural enemies (Parasitoids)	SM	Yes
21	Riedell et al., 1991	1991	Isolated	Poaceae	Hemiptera, Lepidoptera	B, SM	No	NA	NA	Yes
22	Xu et al., 1991	1991	Extract	Euphorbiaceae, Stemonaceae	Diptera	SM	No	NA	NA	Yes
23	Klocke et al., 1991	1991	Isolated	Ericaceae	Coleoptera, Lepidoptera	B, IGR, SM	No	NA	NA	No
24	Ascher et al., 1992	1992	Extract, Isolated	Meliaceae	Thysanoptera	R, SM	No	NA	NA	Yes
25	Dearias et al., 1992	1992	Essential-oil	Amaranthaceae, Anacardiaceae, Asteraceae, Bixaceae, Caryocaraceae, Fabaceae, Lamiaceae, Meliaceae, Myrtaceae, Poaceae, Polygonaceae, Verbenaceae, Zygophyllaceae	Diptera	B, SM	No	NA	NA	Yes
26	Endersby et al., 1992	1992	Isolated	Amaryllidaceae, Asteraceae, Fabaceae	Lepidoptera	B, SM	No	NA	NA	Yes
27	Grace and Yates, 1992	1992	Isolated	Meliaceae	Isoptera	B	No	NA	NA	Yes
28	Jackai et al., 1992	1992	Extract, Powder	Meliaceae	Hemiptera, Lepidoptera	IGR, SM	No	NA	NA	Yes
29	Kole et al., 1992	1992	Extract, Isolated	Fabaceae	Lepidoptera	SM	No	NA	NA	Yes
30	Konstantopoulou et al., 1992	1992	Essential-oil	Lamiaceae	Diptera	SM	No	NA	NA	Yes
31	Marry and Tang, 1992	1992	Extract	Rutaceae	Diptera	SM	No	NA	NA	Yes
32	Mwaiko, 1992	1992	Extract	Rutaceae	Diptera	SM	No	NA	NA	Yes
33	Stark, 1992	1992	Extract	Meliaceae	NA	NA	Yes	Bioindicators	SM	Yes
34	Wells et al., 1992	1992	Extract	Asteraceae	Diptera	SM	No	NA	NA	Yes
35	Arteel and Lindroth, 1992	1992	Extract	Salicaceae	Lepidoptera	IGR, SM	No	NA	NA	No
36	White et al., 1992	1992	Oil	Brassicaceae	Coleoptera	R, SM	No	NA	NA	No
37	Ahammadsahib et al., 1993	1993	Isolated	Annonaceae	NA	NA	Yes	Vertebrates	SM	Yes
38	Gonzalezcoloma et al., 1993	1993	Isolated	Lauraceae	Diptera	SM	No	NA	NA	Yes
39	Ishibashi et al., 1993	1993	Isolated	Meliaceae	Lepidoptera	SM	No	NA	NA	Yes
40	Isman, 1993	1993	Isolated	Meliaceae	Lepidoptera	B, IGR, SM	No	NA	NA	Yes
41	Lowery et al., 1993	1993	Essential-oil	Meliaceae	Hemiptera	SM	No	NA	NA	Yes
42	Nathanson et al., 1993	1993	Isolated	Rutaceae	Lepidoptera	B, SM	No	NA	NA	Yes
43	Passerini and Hill., 1993	1993	Extract	Meliaceae	Orthoptera	B, IGR, SM	No	NA	NA	Yes
44	Shinfoon and Yutong, 1993	1993	Extract	Celastraceae, Ericaceae, Meliaceae	Lepidoptera	B, IGR, SM	No	NA	NA	Yes
45	Valles and Capinera, 1993	1993	Isolated	Asteraceae, Fabaceae, Liliaceae, Salicaceae	Lepidoptera	B, IGR, SM	No	NA	NA	Yes
46	Vartak and Sharma, 1993	1993	Essential-oil, Isolated	Myrtaceae	Diptera	B, SM	No	NA	NA	Yes
47	Wells et al., 1993	1993	Extract	Asteraceae	Diptera	SM	No	NA	NA	Yes
48	Bellows and Morse, 1993	1993	Isolated	Salicaceae	NA	NA	Yes	Natural enemies (Parasitoids, Predators)	SM	No
49	Hu et al., 1993	1993	Isolated	Salicaceae	Coleoptera, Lepidoptera	B, R, SM	No	NA	NA	No
50	Jefferies et al., 1993	1993	Isolated	Salicaceae	Diptera	SM	No	NA	NA	No
51	Eigenbrode et al., 1994	1994	Extract, Isolated	Solanaceae	Lepidoptera	SM	No	NA	NA	Yes
52	Morris et al., 1994	1994	Isolated	Rutaceae	Lepidoptera	B, SM	No	NA	NA	Yes
53	Naumann et al., 1994	1994	Extract	Meliaceae	NA	NA	Yes	Pollinators	B	Yes
54	Naumann et al., 1994	1994	Isolated	Meliaceae	Coleoptera	B, SM	No	NA	NA	Yes
55	Palaniswamy and Wise, 1994	1994	Isolated	Meliaceae	Coleoptera	B, SM	No	NA	NA	Yes
56	Perich et al., 1994	1994	Extract	Asteraceae	Diptera	SM	No	NA	NA	Yes
57	Satasook et al., 1994	1994	Extract	Meliaceae	Lepidoptera	B, IGR, SM	No	NA	NA	Yes
58	Stark and Rangus, 1994	1994	Isolated	Meliaceae	Hemiptera	IGR, R, SM	No	NA	NA	Yes
59	Tiwari, 1994	1994	Powder	Acoraceae, Apocynaceae, Calophyllaceae, Fabaceae	Coleoptera	B, R, SM	No	NA	NA	Yes
60	Weaver et al., 1994	1994	Extract	Asteraceae	Coleoptera	SM	No	NA	NA	Yes
61	Lehmberg and Casida, 1994	1994	Isolated	Salicaceae	Blattodea, Diptera, Lepidoptera, Orthoptera	SM	Yes	Vertebrates	SM	No
62	Schmidt and Streloke, 1994	1994	Essential-oil, Isolated	Acoraceae	Coleoptera	B	No	NA	NA	No
63	Bentz and Neal, 1995	1995	Extract, Isolated	Meliaceae, Solanaceae	NA	NA	Yes	Natural enemies (Parasitoids)	R, SM	Yes
64	Bernard et al., 1995	1995	Extract	Piperaceae	Lepidoptera	B, SM	No	NA	NA	Yes
65	Dearias et al., 1995	1995	Extract	Asteraceae	Hemiptera	IGR, SM	No	NA	NA	Yes
66	Feng and Isman, 1995	1995	Extract, Isolated	Meliaceae	Hemiptera	SM	No	NA	NA	Yes
67	Ge and Weston, 1995	1995	Extract	Rutaceae	Lepidoptera	B, B	No	NA	NA	Yes
68	Liu and Stansly, 1995	1995	Isolated	Meliaceae	Hemiptera	SM	No	NA	NA	Yes
69	Liu and Stansly, 1995	1995	Extract	Solanaceae	Hemiptera	B	No	NA	NA	Yes
70	Liu and Stansly, 1995	1995	Extract	Amaryllidaceae, Solanaceae	Hemiptera	B, SM	No	NA	NA	Yes
71	Liu and Stansly, 1995	1995	Extract	Solanaceae	Hemiptera	SM	No	NA	NA	Yes
72	Lowery and Isman, 1995	1995	Essential-oil	Meliaceae	NA	NA	Yes	Natural enemies (Parasitoids, Predators)	R, SM	Yes
73	Mbata et al., 1995	1995	Powder	Piperaceae	Coleoptera	SM	No	NA	NA	Yes
74	Mcpherson et al., 1995	1995	Extract	Solanaceae	Hemiptera	SM	No	NA	NA	Yes
75	Naumann and Isman, 1995	1995	Essential-oil	Meliaceae	Lepidoptera	B, R, SM	No	NA	NA	Yes
76	Oetting and Latimer, 1995	1995	Isolated	Meliaceae	Thysanoptera	IGR, SM	Yes	Natural enemies (Predators)	SM	Yes
77	Roger et al., 1995	1995	Essential-oil, Extract	Meliaceae	NA	NA	Yes	Natural enemies (Predators)	B, SM	Yes
78	Stark and Walter, 1995	1995	Essential-oil, Isolated	Meliaceae	Hemiptera	R, SM	No	NA	NA	Yes
79	Stark and Walter, 1995	1995	Isolated	Meliaceae	NA	NA	Yes	Enviromental persistence, Microorganism	SM	Yes
80	Sundaram et al., 1995	1995	Isolated	Meliaceae	NA	NA	Yes	Enviromental persistence	NA	Yes
81	Sundaram and Sloane, 1995	1995	Isolated	Meliaceae	Acari	B, R, SM	No	NA	NA	Yes
82	Weaver et al., 1995	1995	Powder	Asteraceae, Lamiaceae	Coleoptera	R, SM	No	NA	NA	Yes
83	Xie and Isman, 1995	1995	Essential-oil, Extract, Isolated	Meliaceae	Lepidoptera	B, IGR, SM	No	NA	NA	Yes
84	Day et al., 1995	1995	Isolated	Liliaceae, Salicaceae	Hemiptera	SM	No	NA	NA	No
85	Berdegue and Trumble, 1996	1996	Extract	Amaranthaceae, Apiaceae	Lepidoptera	B, SM	No	NA	NA	Yes
86	Bottenberg and Singh, 1996	1996	Extract	Meliaceae	Lepidoptera, Thysanoptera	B, SM	No	NA	NA	Yes
87	Cohen et al., 1996	1996	Isolated	Meliaceae	Diptera, Lepidoptera	SM	Yes	Vertebrates	SM	Yes
88	Cohen et al., 1996	1996	Isolated	Meliaceae	Lepidoptera	SM	Yes	Vertebrates	SM	Yes
89	Davidson et al., 1996	1996	Isolated	Fabaceae	Hemiptera	SM	No	NA	NA	Yes
90	Elbrecht et al., 1996	1996	Isolated	Lamiaceae	Diptera	IGR	No	NA	NA	Yes
91	Ewete et al., 1996	1996	Extract	Annonaceae, Meliaceae, Piperaceae, Zingiberaceae	Lepidoptera	B, IGR, R, SM	No	NA	NA	Yes
92	Helson et al., 1996	1996	Isolated	Asteraceae	Coleoptera, Hymenoptera, Lepidoptera	SM	No	NA	NA	Yes
93	Leskovar and Boales, 1996	1996	Extract, Isolated	Meliaceae	Hemiptera, Lepidoptera	SM	No	NA	NA	Yes
94	Liu and Stansly, 1996	1996	Essential-oil	Solanaceae, ‎Meliaceae	NA	NA	Yes	Natural enemies (Predators)	SM	Yes
95	Liu et al., 1996	1996	Extract	‎Solanaceae	Hemiptera	SM	No	NA	NA	Yes
96	Lowery et al., 1996	1996	Essential-oil, Isolated	Meliaceae	Lepidoptera	B, IGR, SM	No	NA	NA	Yes
97	Nottingham et al., 1996	1996	Isolated	Solanaceae	Hemiptera	SM	No	NA	NA	Yes
98	Prabhakaran and Kamble, 1996	1996	Isolated	Meliaceae	Blattodea	B, IGR, SM	No	NA	NA	Yes
99	Spollen and Isman, 1996	1996	Isolated	Meliaceae	Acari	R, SM	Yes	Natural enemies (Predators)	B, R, SM	Yes
100	Stark, 1996	1996	Isolated	Meliaceae	NA	SM	Yes	Natural enemies (Parasite)	SM	Yes
101	Sundaram, 1996	1996	Isolated	Meliaceae	NA	NA	Yes	Pesticide translocation in plant	NA	Yes
102	Sundaram and Curry, 1996	1996	Isolated	Meliaceae	NA	NA	Yes	Enviromental persistence	NA	Yes
103	VandeVeire et al., 1996	1996	Isolated	Meliaceae	NA	NA	Yes	Natural enemies (Predators)	SM	Yes
104	Xie et al., 1996	1996	Isolated	Meliaceae	Coleoptera	B, IGR, SM	No	NA	NA	Yes
105	Bloor et al., 1996	1996	Isolated	‎Podocarpaceae	Lepidoptera	SM	No	NA	NA	No
106	Danielson et al., 1996	1996	Isolated	Cactaceae	Diptera	SM	No	NA	NA	No
107	Gallo et al., 1996	1996	Extract	Calophyllaceae, Clusiaceae	Blattodea, Coleoptera, Lepidoptera	SM	No	NA	NA	No
108	AliNiazee et al., 1997	1997	Isolated	Meliaceae	Lepidoptera	B, IGR, SM	No	NA	NA	Yes
109	Braverman and Chizov-Ginzburg, 1997	1997	Extract	Lamiaceae, Meliaceae	Diptera	B	No	NA	NA	Yes
110	Christov et al., 1997	1997	Isolated	Asteraceae, Boraginaceae, Fabaceae	Acari, Coleoptera, Hemiptera, Lepidoptera	SM	No	NA	NA	Yes
111	Cornelius et al., 1997	1997	Isolated	Asteraceae	Isoptera	B, SM	No	NA	NA	Yes
112	Franzios et al., 1997	1997	Essential-oil	Lamiaceae	Diptera	SM	No	NA	NA	Yes
113	Hiremath et al., 1997	1997	Extract	Acanthaceae, Amaranthaceae, Annonaceae, Apocynaceae, Araceae, Asparagaceae, Asteraceae, Bignoniaceae, Cactaceae, Cannabaceae, Convolvulaceae, Cupressaceae, Euphorbiaceae, Fabaceae, Lamiaceae, Loganiaceae, ‎Meliaceae, Moraceae, Nyctaginaceae, Poaceae, Rhamnaceae, Rutaceae, Sapotaceae, Scrophulariaceae, Solanaceae, Verbenaceae	Hemiptera	SM	No	NA	NA	Yes
114	Panella et al., 1997	1997	Extract	Apiaceae, Asteraceae, Cupressaceae, Myrtaceae, Pinaceae	Acari	SM	No	NA	NA	Yes
115	Park et al., 1997	1997	Extract	Amaranthaceae, Anacardiaceae, ApiaceaeApocynaceae, Araliaceae, Aristolochiaceae, Asteraceae, Berberidaceae, Borraginaceae, Campanulaceae, Caprifoliaceae, Celastraceae, Convolvulaceae, Cucurbitaceae, Cyperaceae, Equisetaceae, Ericaceae, Eucommiaceae, Fabaceae, Gentianaceae, Haemodoraceae, Iridaceae, Lamiaceae, Lardizabalaceae, Liliaceae, Magnoliaceae, Menispermaceae, Moraceae, Oleaceae, Orchidacea…	Lepidoptera	B, SM	No	NA	NA	Yes
116	Patel et al., 1997	1997	Extract	Meliaceae	Diptera, Lepidoptera	SM	No	NA	NA	Yes
117	Pemonge et al., 1997	1997	Extract	Fabaceae	Coleoptera	B, R, SM	No	NA	NA	Yes
118	Raguraman and Singh, 1997	1997	Essential-oil	Meliaceae, Pinaceae	Coleoptera	B, SM	No	NA	NA	Yes
119	Rajapakse and VanEmden, 1997	1997	Essential-oil, powder	Annonaceae, Lauraceae, Poaceae, Zingiberaceae	Coleoptera	B, SM	No	NA	NA	Yes
120	Ranasinghe et al., 1997	1997	Isolated	Lamiaceae	Lepidoptera	SM	NO	NA	NA	Yes
121	Rodriguezsaona et al., 1997	1997	Isolated	Lauraceae, Magnoliaceae	Lepidoptera	B, IGR, SM	No	NA	NA	Yes
122	Shaaya et al., 1997	1997	Essential-oil	Apiaceae, Lamiaceae, Lamiaceae, Lauraceae, Myrtaceae	Coleoptera	SM	No	NA	NA	Yes
123	Stansly and Liu, 1997	1997	Essential-oil	Meliaceae, Solanaceae	Hemiptera	SM	Yes	Natural enemies (Parasitoids)	R, SM	Yes
124	Sundaram et al., 1997	1997	Isolated	Meliaceae	Lepidoptera	SM	Yes	Pesticide translocation in plant	NA	Yes
125	Toscano et al., 1997	1997	Isolated	Asteraceae, Meliaceae	Hemiptera	B, SM	No	NA	NA	Yes
126	Valladares et al., 1997	1997	Extract	Meliaceae	Coleoptera	B, IGR, SM	No	NA	NA	Yes
127	Weintraub and Horowitz, 1997	1997	Isolated	Meliaceae	Diptera	IGR, SM	No	NA	NA	Yes
128	Weissling et al., 1997	1997	Essential-oil, Extract	Amaryllidaceae, Meliaceae	Hemiptera	B	No	NA	NA	Yes
129	Bodnaryk et al., 1997	1997	Essential-oil	Brassicaceae	Coleoptera, Hemiptera, Lepidoptera	B, IGR, SM	No	NA	NA	No
130	Hibbard et al., 1997	1997	Extract, Isolated	Cucurbitaceae	Coleoptera	B	No	NA	NA	No
131	Jefferies et al., 1997	1997	Isolated	Salicaceae	Diptera	SM	No	NA	NA	No
132	Khambay et al., 1997	1997	Isolated	Calceolariaceae	Acari, Hemiptera	SM	No	NA	NA	No
133	Lee et al., 1997	1997	Isolated	NA	Acari, Coleoptera, Diptera	SM	No	NA	NA	No
134	Widiarta et al., 1997	1997	Extract	Acanthaceae	Hemiptera	B, SM	No	NA	NA	No
135	Adiroubane and Letchoumanane, 1998	1998	Extract	Acanthaceae, Lamiaceae	Lepidoptera	SM	No	NA	NA	Yes
136	Aku et al., 1998	1998	Extract, Powder	Annonaceae	Coleoptera	R, SM	No	NA	NA	Yes
137	Chantraine et al., 1998	1998	Essential-oil, Isolated	Anacardiaceae, Apiaceae, Asteraceae, Capparaceae, Lamiaceae, Myrtaceae, Pinaceae, Poaceae, Scrophulariaceae, Verbenaceae, Zingiberaceae	Diptera	SM	No	NA	NA	Yes
138	Dunkel and Richards, 1998	1998	Extract, Isolated	Meliaceae	NA	NA	Yes	Bioindicators	SM	Yes
139	Jimenez et al., 1998	1998	Isolated	Meliaceae	Lepidoptera	IGR, SM	No	NA	NA	Yes
140	Karpouhtsis et al., 1998	1998	Essential-oil	Lamiaceae	Diptera	SM	No	NA	NA	Yes
141	Lale, 1998	1998	Extract	Meliaceae	Hemiptera	SM	No	NA	NA	Yes
142	Oberlies et al., 1998	1998	Isolated	Lauraceae	Diptera	SM	Yes	Vertebrates	SM	Yes
143	Pacual-Villalobos and Robledo, 1998	1998	Extract	Amaranthaceae, Anacardiaceae, Apiaceae, Apocynaceae, Asteraceae, Brassicaceae, Cyperaceae, Gentianaceae, Lamiaceae, Liliaceae, Orobanchaceae, Pinaceae, Plantaginaceae, Ranunculaceae, Scrophulariaceae, Simaroubaceae, Solanaceae, Thymelaeaceae, Zygophyllaceae	Coleoptera	B, IGR, SM	No	NA	NA	Yes
144	Scott and Kaushik, 1998	1998	Isolated	Meliaceae	Diptera	SM	Yes	Bioindicators	IGR, R, SM	Yes
145	Sener et al., 1998	1998	Extract	Amaryllidaceae, Apiaceae, Berberidaceae, Brassicaceae, Campanulaceae, Convolvulaceae, Cucurbitaceae, Fabaceae, Liliaceae, Moraceae, Papaveraceae, Ranunculaceae, Salvadoraceae, Santalaceae, Thymelaeaceae	Diptera, Hemiptera	SM	No	NA	NA	Yes
146	Songa and Rono, 1998	1998	Essential-oil	Fabaceae	Coleoptera	SM	No	NA	NA	Yes
147	Su and Mulla, 1998	1998	Isolated	Meliaceae	Diptera	B, SM	No	NA	NA	Yes
148	Tuncer and Aliniazee, 1998	1998	Isolated	Meliaceae	Hemiptera	B, IGR, R, SM	No	NA	NA	Yes
149	Umerie et al., 1998	1998	Extract	Lamiaceae	Diptera	SM	No	NA	NA	Yes
150	Van Randen and Roitberg, 1998	1998	Extract	Meliaceae	Diptera	B, R, SM	No	NA	NA	Yes
151	Verkerk et al., 1998	1998	Extract	Meliaceae	Hemiptera	R, SM	Yes	Natural enemies (Predators)	SM	Yes
152	Yee and Toscano, 1998	1998	Extract	Meliaceae	Lepidoptera	B, IGR, SM	No	NA	NA	Yes
153	Braverman and Chizov-Ginzburg, 1998	1998	Isolated	NA	Diptera	B, SM	No	NA	NA	No
154	Ikeda et al., 1998	1998	Extract	Schisandraceae	Diptera	SM	No	NA	NA	No
155	Miyazawa et al., 1998	1998	Isolated	Nymphaeaceae	Diptera	SM	No	NA	NA	No
156	Broussalis et al., 1999	1999	Extract	Amaranthaceae, Aristolochiaceae, Asteraceae, Bixaceae, Boraginaceae, Clusiaceae, Convolvulaceae	Coleoptera	SM	No	NA	NA	Yes
157	Chiam et al., 1999	1999	Extract	Amaryllidaceae	Coleoptera	B, IGR, B, SM	No	NA	NA	Yes
158	Duthie-Holt et al., 1999	1999	Isolated	Meliaceae	Coleoptera	B, R, SM	No	NA	NA	Yes
159	Fang and Casida, 1999	1999	Isolated	Bixaceae, Fabaceae	Diptera	SM	No	NA	NA	Yes
160	Hassan, 1999	1999	Extract	Meliaceae	Lepidoptera	IGR, SM	No	NA	NA	Yes
161	Larocque et al., 1999	1999	Essential-oil	Asteraceae	Lepidoptera	B, IGR, B, SM	No	NA	NA	Yes
162	Muda and Cribb, 1999	1999	Isolated	Meliaceae	Coleoptera	B, R	No	NA	NA	Yes
163	Nugroho et al., 1999	1999	Extract, Isolated	Meliaceae	Lepidoptera	SM	No	NA	NA	Yes
164	Pascual-Villalobos and Robledo, 1999	1999	Extract	Amaranthaceae, Asteraceae, Boraginaceae, Brassicaceae, Capparaceae, Cistaceae, Clusiaceae, Cucurbitaceae, Cupressaceae, Cyperaceae, Fabaceae, Geraniaceae, Lamiaceae, Liliaceae, Malvaceae, Papaveraceae, Poaceae, Polygonaceae, Rutaceae, Solanaceae, Thymelaeaceae	Coleoptera	B, IGR, SM	No	NA	NA	Yes
165	Prabhaker et al., 1999	1999	Extract, Isolated	Meliaceae	Hemiptera	B, SM	No	NA	NA	Yes
166	Senguttuvan and Dhanakodi, 1999	1999	Extract	Euphorbiaceae, Lamiaceae, Myrtaceae, Zygophyllaceae	Lepidoptera	B, SM	No	NA	NA	Yes
167	Thomas and Callaghan, 1999	1999	Extract	Amaryllidaceae, Rutaceae	Diptera	SM	No	NA	NA	Yes
168	Umeh and Ivbijaro, 1999	1999	Essential-oil	Meliaceae, Piperaceae	Isoptera	B, SM	No	NA	NA	Yes
169	Upadhyay and Mishra, 1999	1999	Extract	Meliaceae	Hemiptera	SM	No	NA	NA	Yes
170	Khambay et al., 1999	1999	Isolated	Calceolariaceae	Acari, Coleoptera, Diptera, Hemiptera, Lepidoptera, Orthoptera	SM	Yes	Vertebrates	SM	No
171	Miyazawa et al., 1999	1999	Isolated	Berberidaceae	Diptera	SM	No	NA	NA	No
172	Amalin et al., 2000	2000	Isolated	Meliaceae	NA	NA	Yes	Natural enemies (Predators)	SM	Yes
173	Ciccia et al., 2000	2000	Extract	Aristolochiaceae, Asteraceae, Euphorbiaceae, Lamiaceae, Menispermaceae	Diptera	SM	No	NA	NA	Yes
174	Fournier and Brodeur, 2000	2000	Isolated	Meliaceae	Hemiptera	SM	No	NA	NA	Yes
175	Hammad et al., 2000	2000	Extract	Meliaceae	Diptera	SM	No	NA	NA	Yes
176	Hammad et al., 2000	2000	Extract, Isolated	Meliaceae	Hemiptera	B	No	NA	NA	Yes
177	Hammond et al., 2000	2000	Isolated	Asteraceae, Brassicaceae, Fabaceae, Lauraceae, Poaceae, Rosaceae, Rutaceae, Vitaceae	Hemiptera	SM	No	NA	NA	Yes
178	Keita et al., 2000	2000	Essential-oil, powder	Lamiaceae, Piperaceae	Coleoptera	B, SM	No	NA	NA	Yes
179	Lale and Mustapha, 2000	2000	Essential-oil	Meliaceae	Coleoptera	B	No	NA	NA	Yes
180	Lee, 2000	2000	Isolated	Piperaceae	Diptera	SM	No	NA	NA	Yes
181	Lee et al., 2000	2000	Extract, Isolated	Meliaceae	Diptera, Hemiptera	SM	No	NA	NA	Yes
182	Lowery and Smirle, 2000	2000	Essential-oil	Meliaceae	Lepidoptera	SM	No	NA	NA	Yes
183	Ma et al., 2000	2000	Extract	Meliaceae	Lepidoptera	SM	Yes	Natural enemies (Predators)	SM	Yes
184	Melathopoulos et al., 2000	2000	Essential-oil	Brassicaceae, Fabaceae, Lamiaceae, Meliaceae, Poaceae, Vitaceae	Acari	SM	Yes	Pollinators	SM	Yes
185	Miyazawa et al., 2000	2000	Isolated	Zingiberaceae	Diptera	SM	No	NA	NA	Yes
186	Peng et al., 2000	2000	Isolated	Meliaceae	Acari	SM	Yes	Pollinators	SM	Yes
187	Saucke et al., 2000	2000	Extract, Isolated	Meliaceae	Lepidoptera	IGR, SM	Yes	Natural enemies (Parasitoids, Predators)	SM	Yes
188	Schuster and Stansly, 2000	2000	Extract, Isolated	Meliaceae	NA	NA	Yes	Natural enemies (Predators)	R, SM	Yes
189	Scott and Kaushik, 2000	2000	Isolated	Meliaceae	Diptera	SM	Yes	Bioindicators	SM	Yes
190	Shapiro et al., 2000	2000	Isolated	Rutaceae	Coleoptera	IGR, SM	No	NA	NA	Yes
191	Simmonds et al., 2000	2000	Isolated	Asteraceae, Calceolariaceae, Meliaceae	NA	NA	Yes	Natural enemies (Predators)	B, SM	Yes
192	Trigueros et al., 2000	2000	Isolated	Fabaceae	Diptera	SM	No	NA	NA	Yes
193	Ventura and Ito, 2000	2000	Extract	Meliaceae	Coleoptera	B	No	NA	NA	Yes
194	Wheeler and Isman, 2000	2000	Extract	Meliaceae	Lepidoptera	B, B	No	NA	NA	Yes
195	Botha and McCrindle, 2000	2000	Essential-oil	Geraniaceae	Diptera	B	No	NA	NA	No
196	Shonouda et al., 2000	2000	Extract	Burseraceae	Lepidoptera	IGR, SM	No	NA	NA	No
197	Appel et al., 2001	2001	Essential-oil	Lamiaceae	Blattodea	B, SM	No	NA	NA	Yes
198	Bhuiyan et al., 2001	2001	Extract, Isolated	Annonaceae, Asteraceae, Fabaceae, Meliaceae, Piperaceae	Lepidoptera	IGR, SM	No	NA	NA	Yes
199	Bouda et al., 2001	2001	Essential-oil	Asteraceae, Verbenaceae,	Coleoptera	SM	No	NA	NA	Yes
200	Brunner et al., 2001	2001	Isolated	Meliaceae, Orchidaceae	NA	NA	Yes	Natural enemies (Parasitoids)	IGR, R, SM	Yes
201	Cespedes et al., 2001	2001	Extract, Isolated	Asteraceae	Lepidoptera	IGR, SM	No	NA	NA	Yes
202	Dadang and Ohsawa, 2001	2001	Extract	Amaranthaceae, Cyperaceae, Zingiberaceae	Lepidoptera	B, SM	No	NA	NA	Yes
203	Datta and Saxena, 2001	2001	Isolated	Asteraceae	Coleoptera, Lepidoptera	B, SM	No	NA	NA	Yes
204	Dharmasena et al., 2001	2001	Extract, Powder	Annonaceae	Coleoptera	B, SM	No	NA	NA	Yes
205	Enan, 2001	2001	Essential-oil, Isolated	Apiaceae, Asteraceae, Cupressaceae, Lamiaceae, Lauraceae, Myrtaceae, Piperaceae, Poaceae, Zingiberaceae	Blattodea	SM	No	NA	NA	Yes
206	Granados et al., 2001	2001	Extract	Annonaceae	Diptera	SM	No	NA	NA	Yes
207	Helson et al., 2001	2001	Isolated	Meliaceae	Hymenoptera, Lepidoptera	SM	No	NA	NA	Yes
208	Hummelbrunner and Isman, 2001	2001	Essential-oil	Lamiaceae	Lepidoptera	B, SM	No	NA	NA	Yes
209	Lee et al., 2001	2001	Essential-oil, Isolated	Annonaceae, Araliaceae, Asteraceae, Campanulaceae, Caprifoliaceae, Fabaceae, Lamiaceae, Liliaceae	Coleoptera	SM	No	NA	NA	Yes
210	Ludwig and Oetting, 2001	2001	Isolated	Meliaceae	Diptera, Thysanoptera	SM	No	NA	NA	Yes
211	Medina et al., 2001	2001	Isolated	Meliaceae	NA	NA	Yes	Natural enemies (Predators)	B, SM	Yes
212	Miyazawa et al., 2001	2001	Extract	Zingiberaceae	Diptera	SM	No	NA	NA	Yes
213	Rashid et al., 2001	2001	Isolated	Fabaceae	Acari, Lepidoptera	SM	Yes	Natural enemies (Predators)	SM	Yes
214	Sundararajan and Kumuthakalavalli, 2001	2001	Extract	Rutaceae, Thymelaeaceae	Lepidoptera	B, SM	No	NA	NA	Yes
215	Tedeschi et al., 2001	2001	Isolated	Meliaceae	Hemiptera	SM	Yes	Natural enemies (Predators)	R, SM	Yes
216	Ulrichs et al., 2001	2001	Isolated	Meliaceae	Hemiptera	SM	Yes	Natural enemies (Predators)	SM	Yes
217	Wang et al., 2001	2001	Essential-oil	Cupressaceae, Myrtaceae, Pinaceae, Rutaceae	Psocoptera	B, SM	No	NA	NA	Yes
218	Wheeler et al., 2001	2001	Isolated	Fabaceae	Lepidoptera	B, IGR, SM	No	NA	NA	Yes
219	Cespedes et al., 2001	2001	Isolated	Celastraceae	Lepidoptera	IGR, SM	No	NA	NA	No
220	Brem et al., 2002	2002	Extract	Asparagaceae, Asteraceae, Fabaceae, Meliaceae, Stemonaceae	Lepidoptera	B, SM	No	NA	NA	Yes
221	Casanova et al., 2002	2002	Extract	Solanaceae	Diptera	SM	No	NA	NA	Yes
222	Castagnoli et al., 2002	2002	Isolated	Meliaceae	Acari	R, SM	Yes	Natural enemies (Predators)	R, SM	Yes
223	Cintra et al., 2002	2002	Extract	Fabaceae	NA	NA	Yes	Pollinators	SM	Yes
224	Damasceno et al., 2002	2002	Extract	Annonaceae	NA	NA	Yes	Vertebrates	R	Yes
225	Dwivedi and Venugopalan, 2002	2002	Extract	Apiaceae, Apocynaceae, Fabaceae, Rutaceae, Sapotaceae	Coleoptera	B	No	NA	NA	Yes
226	Edelson et al., 2002	2002	Isolated	Asteraceae, Meliaceae, Solanaceae	Hemiptera	SM	No	NA	NA	Yes
227	Gusmao et al., 2002	2002	Extract	Fabaceae	Diptera	SM	No	NA	NA	Yes
228	He et al., 2002	2002	Extract	Rutaceae	Diptera	SM	No	NA	NA	Yes
229	Idaomar et al., 2002	2002	Essential-oil	Asteraceae, Ericaceae, Lauraceae,	Diptera	SM	No	NA	NA	Yes
230	Johnson et al., 2002	2002	Isolated	Solanaceae	Hemiptera	Re, SM	No	NA	NA	Yes
231	Ketoh et al., 2002	2002	Essential-oil	Lamiaceae, Poaceae	Coleoptera	R, SM	Yes	Natural enemies (Parasitoids)	R, SM	Yes
232	Khambay et al., 2002	2002	Extract	Asteraceae, Myrtaceae	Coleoptera, Diptera, Hemiptera, Thysanoptera	SM	No	NA	NA	Yes
233	Koschier et al., 2002	2002	Essential-oil	Lamiaceae	Thysanoptera	B	No	NA	NA	Yes
234	Kreutzweiser et al., 2002	2002	Isolated	Meliaceae	NA	NA	Yes	Microorganism	SM	Yes
235	Lababidi, 2002	2002	Isolated	Meliaceae	Hemiptera	SM	No	NA	NA	Yes
236	Lale and Maina, 2002	2002	Essential-oil	Myrtaceae, Piperaceae, Zingiberaceae	Coleoptera	B, R	No	NA	NA	Yes
237	Lee, 2002	2002	Essential-oil	Annonaceae, Lamiaceae	Coleoptera	Re, SM	No	NA	NA	Yes
238	Luitgards-Moura et al., 2002	2002	Extract	Fabaceae, Loganiaceae	Diptera	SM	No	NA	NA	Yes
239	Miyazawa et al., 2002	2002	Isolated	Fabaceae, Rutaceae	Diptera	SM	No	NA	NA	Yes
240	Miyazawa et al., 2002	2002	Isolated	Fabaceae, Rutaceae	Diptera	SM	No	NA	NA	Yes
241	Park et al., 2002	2002	Extract	Piperaceae	Diptera	SM	No	NA	NA	Yes
242	Pavela, 2002	2002	Extract	Asteraceae	Coleoptera	B	No	NA	NA	Yes
243	Sbeghen et al., 2002	2002	Essential-oil	Lamiaceae, Lauraceae, Poaceae	Isoptera	SM	No	NA	NA	Yes
244	Schaub et al., 2002	2002	Isolated	Meliaceae	Hemiptera	SM	Yes	Natural enemies (Predators)	SM	Yes
245	Scott et al., 2002	2002	Extract	Piperaceae	Diptera	SM	No	NA	NA	Yes
246	Simmonds et al., 2002	2002	Extract, Isolated	Asteraceae, Meliaceae, Scrophulariaceae	Hemiptera	B, SM	Yes	Natural enemies (Parasitoids)	B, SM	Yes
247	Singh et al., 2002	2002	Essential-oil	Lamiaceae	Coleoptera, Isoptera	SM	No	NA	NA	Yes
248	Vogt et al., 2002	2002	Essential-oil	Rutaceae	Hymenoptera	SM	No	NA	NA	Yes
249	Weathersbee and Tang, 2002	2002	Extract	Meliaceae	Coleoptera	B, IGR, R, SM	No	NA	NA	Yes
250	Zabel et al., 2002	2002	Extract	Meliaceae	Coleoptera, Lepidoptera	B, SM	No	NA	NA	Yes
251	Adedire, 2002	2002	Essential-oil, Powder	Myristicaceae	Coleoptera	IGR, B, SM	No	NA	NA	No
252	Ainge et al., 2002	2002	Isolated	Lycopodiaceae	Coleoptera, Diptera, Lepidoptera	SM	No	NA	NA	No
253	Grodnitzky and Coats, 2002	2002	Isolated	NA	Diptera	SM	No	NA	NA	No
254	Abudulai and Shepard, 2003	2003	Extract	Meliaceae	Hemiptera	NA	Yes	Natural enemies (Parasitoids)	B, SM	Yes
255	Akol et al., 2003	2003	Isolated	Meliaceae	Lepidoptera	B, SM	Yes	Natural enemies (Parasitoids)	B, SM	Yes
256	Araujo et al., 2003	2003	Essential-oil	Lamiaceae	Diptera, Hemiptera	SM	No	NA	NA	Yes
257	Banchio et al., 2003	2003	Extract	Meliaceae	Diptera	SM	No	NA	NA	Yes
258	Biebel et al., 2003	2003	Extract	Asteraceae	Coleoptera	SM	No	NA	NA	Yes
259	Blaske et al., 2003	2003	Isolated	Cupressaceae, Santalaceae, Zingiberaceae	Isoptera	SM	No	NA	NA	Yes
260	Boeke et al., 2003	2003	Essential-oil, Powder	Asteraceae, Fabaceae, Lamiaceae, Meliaceae, Poaceae, Rutaceae, Solanaceae	Coleoptera	SM	Yes	Natural enemies (Parasitoids)	B, SM	Yes
261	Breuer et al., 2003	2003	Extract	Meliaceae	Lepidoptera	SM	No	NA	NA	Yes
262	Carpinella et al., 2003	2003	Extract	Meliaceae	Coleoptera, Lepidoptera, Orthoptera	B, SM	No	NA	NA	Yes
263	Choi et al., 2003	2003	Essential-oil	Annonaceae, Apiaceae, Asteraceae, Burseraceae, Cupressaceae, Geraniaceae, Lamiaceae, Lauraceae, Myristicaceae, Mytarceae, Pinaceae, Piperaceae, Poaceae, Rutaceae, Santalaceae, Zingiberaceae	Hemiptera	SM	No	NA	NA	Yes
264	Goktepe and Plhak, 2003	2003	Isolated	Meliaceae	NA	NA	Yes	Bioindicators	SM	Yes
265	Hou and Fields, 2003	2003	Isolated	Fabaceae	Coleoptera	SM	No	NA	NA	Yes
266	James, 2003	2003	Isolated	Meliaceae	Hemiptera	SM	No	NA	NA	Yes
267	Khambay et al., 2003	2003	Isolated	Myrtaceae	Coleoptera, Diptera, Hemiptera, Lepidoptera, Thysanoptera	SM	No	NA	NA	Yes
268	Kim et al., 2003	2003	Essential-oil	Apiaceae, Araceae, Asteraceae, Betulaceae, Brassicaceae, Caprifoliaceae, Dioscoreaceae, Fabaceae, Lamiaceae, Lauraceae, Liliaceae, Magnoliaceae, Myrtaceae, Paeoniaceae, Piperaceae, Polygonaceae, Primulaceae, Rosaceae, Rutaceae, Solanaceae, Stemonaceae, Thymelaeaceae	Coleoptera	SM	No	NA	NA	Yes
269	Kim et al., 2003	2003	Essential-oil	Apiaceae, Araceae, Asteraceae, Betulaceae, Brassicaceae, Caprifoliaceae, Dioscoreaceae, Fabaceae, Lamiaceae, Lauraceae, Liliaceae, Magnoliaceae, Myrtaceae, Paeoniaceae, Piperaceae, Polygonaceae, Primulaceae, Rosaceae, Rutaceae, Solanaceae, Stemonaceae, Thymelaeaceae	Coleoptera	SM	No	NA	NA	Yes
270	Li et al., 2003	2003	Isolated	Meliaceae	Hymenoptera	B, IGR, SM	No	NA	NA	Yes
271	Lyons et al., 2003	2003	Isolated	Meliaceae	NA	NA	Yes	Natural enemies (Parasitoids)	R, SM	Yes
272	Lyons et al., 2003	2003	Isolated	Meliaceae	Hymenoptera	B, SM	No	NA	NA	Yes
273	Park et al., 2003	2003	Essential-oil	Cupressaceae	Coleoptera	SM	No	NA	NA	Yes
274	Sanchez-Ramos and Castanera, 2003	2003	Isolated	Meliaceae	Acari	IGR, R, SM	No	NA	NA	Yes
275	Schneider et al., 2003	2003	Isolated	Meliaceae	NA	NA	Yes	Natural enemies (Parasitoids)	R, SM	Yes
276	Scott et al., 2003	2003	Extract	Piperaceae	Coleoptera, Diptera	SM	No	NA	NA	Yes
277	Seyoum et al., 2003	2003	Extract	Lamiaceae, Verbenaceae	Diptera	B, SM	No	NA	NA	Yes
278	Singh et al., 2003	2003	Extract, Isolated	Meliaceae	Diptera	R, SM	No	NA	NA	Yes
279	Thompson et al., 2003	2003	Isolated	Meliaceae	Hymenoptera	SM	No	NA	NA	Yes
280	Yang et al., 2003	2003	Essential-oil	Myrtaceae	Phthiraptera	SM	No	NA	NA	Yes
281	Jeyabalan et al., 2003	2003	Extract	Geraniaceae	Diptera	B, R, SM	No	NA	NA	No
282	Kabir et al., 2003	2003	Isolated	Cucurbitaceae	Diptera	SM	No	NA	NA	No
283	Reyes-Chilpa et al., 2003	2003	Isolated	Celastraceae	Coleoptera	B, SM	No	NA	NA	No
284	Akhtar and Isman, 2004	2004	Extract	Lamiaceae, Meliaceae	Coleoptera, Lepidoptera	B, IGR, SM	No	NA	NA	Yes
285	Appel et al., 2004	2004	Essential-oil	Lamiaceae	Hymenoptera	B, SM	No	NA	NA	Yes
286	Boeke et al., 2004	2004	Essential-oil	Cucurbitaceae, Lamiaceae	Coleoptera	SM	No	NA	NA	Yes
287	Boeke et al., 2004	2004	Extract	Asteraceae, Caricaceae, Combretaceae, Cucurbitaceae, Fabaceae, Lamiaceae, Liliaceae, Meliaceae, Poaceae, Polygalaceae, Rutaceae, Solanaceae	Coleoptera	B, SM	No	NA	NA	Yes
288	Boeke et al., 2004	2004	Extract	Annonaceae, Apocynaceae, Asteraceae, Boraginaceae, Capparaceae, Caricaceae, Combretaceae, Cucurbitaceae, Fabaceae, Lamiaceae, Liliaceae, Meliaceae, Moraceae, Opiliaceae, Poaceae, Polygalaceae, Rutaceae, Solanaceae	Coleoptera	B, SM	No	NA	NA	Yes
289	Caboni et al., 2004	2004	Isolated	Fabaceae	NA	NA	Yes	Vertebrates	SM	Yes
290	Cestari et al., 2004	2004	Essential-oil	Asteraceae	Phthiraptera	SM	No	NA	NA	Yes
291	Chiasson et al., 2004	2004	Essential-oil	Amaranthaceae	Hemiptera, Thysanoptera	SM	Yes	Natural enemies (Parasitoids)	SM	Yes
292	Civelek and Weintraub, 2004	2004	Extract	Euphorbiaceae, Liliaceae	Diptera	SM	No	NA	NA	Yes
293	Da Silva and Martinez, 2004	2004	Extract	Meliaceae	NA	NA	Yes	Natural enemies (Predators)	B, R, SM	Yes
294	Dos Santos et al., 2004	2004	Extract	Meliaceae	Hemiptera	R, SM	No	NA	NA	Yes
295	Follmer et al., 2004	2004	Isolated	Fabaceae	Hemiptera	SM	Yes	Vertebrates	SM	Yes
296	Gao et al., 2004	2004	Isolated	Cupressaceae	Lepidoptera	B, SM	No	NA	NA	Yes
297	Green et al., 2004	2004	Extract	Asteraceae, Fabaceae, Lamiaceae, Meliaceae, Poaceae, Rutaceae, Solanaceae	Diptera	B, SM	No	NA	NA	Yes
298	Haseeb et al., 2004	2004	Isolated	Meliaceae	NA	NA	Yes	Natural enemies (Parasitoids)	B, SM	Yes
299	Hou et al., 2004	2004	Isolated	Asteraceae, Fabaceae, Meliaceae	Coleoptera	B, SM	No	NA	NA	Yes
300	Huang et al., 2004	2004	Isolated	Meliaceae	Lepidoptera	B, IGR	No	NA	NA	Yes
301	Jayasuriya et al., 2004	2004	Isolated	Euphorbiaceae	Siphonaptera	SM	No	NA	NA	Yes
302	Kanat and Alma, 2004	2004	Essential-oil	Cupressaceae, Hamamelidaceae, Lamiaceae, Lamiaceae, Lauraceae, Myrtaceae, Pinaceae	Lepidoptera	SM	No	NA	NA	Yes
303	Leatemia and Isman, 2004	2004	Extract	Annonaceae, Asteraceae	Lepidoptera	SM	No	NA	NA	Yes
304	Leatemia and Isman, 2004	2004	Extract	Annonaceae, Meliaceae	Lepidoptera	IGR, SM	No	NA	NA	Yes
305	Macedo et al., 2004	2004	Isolated	Fabaceae	Coleoptera	SM	No	NA	NA	Yes
306	Medina et al., 2004	2004	Isolated	Meliaceae	Neuroptera	R	No	NA	NA	Yes
307	Miyazawa et al., 2004	2004	Extract	Apiaceae, Fabaceae	Diptera	SM	No	NA	NA	Yes
308	Nathan et al., 2004	2004	Extract	Lamiaceae, Meliaceae	Lepidoptera	B	No	NA	NA	Yes
309	Pavela, 2004	2004	Extract	Lamiaceae	Coleoptera	B, B	No	NA	NA	Yes
310	Pavela et al., 2004	2004	Isolated	Meliaceae	Hemiptera	IGR, R, SM	No	NA	NA	Yes
311	Pavlidou et al., 2004	2004	Essential-oil	Lamiaceae	Diptera	SM	No	NA	NA	Yes
312	Santolamazza-Carbone and Ana-Magan, 2004	2004	Isolated	Meliaceae	Coleoptera	SM	Yes	Natural enemies (Parasitoids)	SM	Yes
313	Scott et al., 2004	2004	Extract	Piperaceae	Coleoptera, Dermaptera, Hemiptera, Hymenoptera, Lepidoptera	B, SM	Yes	Natural enemies (Predators)	B, SM	Yes
314	Shafeek et al., 2004	2004	Isolated	Meliaceae	Blattodea	SM	No	NA	NA	Yes
315	Showler et al., 2004	2004	Extract	Meliaceae	Coleoptera	B, B	No	NA	NA	Yes
316	Sibul et al., 2004	2004	Isolated	Meliaceae	Coleoptera	SM	No	NA	NA	Yes
317	Terzi et al., 2004	2004	Isolated	Fabaceae	NA	NA	Yes	Vertebrates	SM	Yes
318	Verghese et al., 2004	2004	Isolated	Meliaceae	Coleoptera	SM	No	NA	NA	Yes
319	Xu et al., 2004	2004	Isolated	Meliaceae	NA	NA	Yes	Natural enemies (Parasitoids)	B, R, SM	Yes
320	Yang et al., 2004	2004	Extract	Apiaceae, Araceae, Asteraceae, Caprifoliaceae, Dioscoreaceae, Fabaceae, Lamiaceae, Lauraceae, Magnoliaceae, Myrtaceae, Paeoniaceae, Piperaceae, Polygonaceae, Primulaceae, Rosaceae, Rutaceae, Solanaceae, Stemonaceae, Thymelaeaceae	Diptera	B	No	NA	NA	Yes
321	Yang et al., 2004	2004	Essential-oil	Annonaceae, Apiaceae, Asteraceae, Burseraceae, Cupressaceae, Geraniaceae, Lamiaceae, Lauraceae, Myristicaceae, Myrtaceae, Pinaceae, Piperaceae, Poaceae, Rutaceae, Santalaceae, Zingiberaceae	Phthiraptera	SM	No	NA	NA	Yes
322	Cetin et al., 2004	2004	Extract	NA	Diptera	SM	No	NA	NA	No
323	Erler, 2004	2004	Extract	NA	Hemiptera	B, SM	No	NA	NA	No
324	Garedew et al., 2004	2004	Extract	NA	Lepidoptera	IGR, SM	No	NA	NA	No
325	Luo et al., 2004	2004	Extract	Celastraceae	Lepidoptera	B, SM	No	NA	NA	No
326	Nascimento et al., 2004	2004	Extract, Isolated	Aristolochiaceae	Lepidoptera	SM	No	NA	NA	No
327	Akbar et al., 2005	2005	Isolated	Meliaceae	Coleoptera	SM	No	NA	NA	Yes
328	Angeli et al., 2005	2005	Isolated	Meliaceae	NA	NA	Yes	Natural enemies (Predators)	R, SM	Yes
329	Barry et al., 2005	2005	Isolated	Asteraceae, Meliaceae	Diptera	SM	No	NA	NA	Yes
330	Bloem et al., 2005	2005	Isolated	Meliaceae	Lepidoptera	SM	No	NA	NA	Yes
331	Bostanian et al., 2005	2005	Essential-oil	Amaranthaceae	NA	NA	Yes	Natural enemies (Parasitoids, Predators)	R, SM	Yes
332	Charleston et al., 2005	2005	Extract	Meliaceae	Lepidoptera	B, B	No	NA	NA	Yes
333	Chaubal et al., 2005	2005	Extract, Isolated	Fabaceae	Diptera	SM	No	NA	NA	Yes
334	Choochote et al., 2005	2005	Essential-oil	Zingiberaceae	Diptera	B, SM	No	NA	NA	Yes
335	Cuthbertson et al., 2005	2005	Isolated	Solanaceae	Hemiptera	SM	No	NA	NA	Yes
336	Dharmagadda et al., 2005	2005	Essential-oil	Asteraceae	Diptera	SM	No	NA	NA	Yes
337	Emeasor et al., 2005	2005	Powder	Annonaceae, Apocynaceae, Caricaceae, Meliaceae, Piperaceae	Coleoptera	B, SM	No	NA	NA	Yes
338	Godoy et al., 2005	2005	Extract	Rutaceae	Hymenoptera	SM	No	NA	NA	Yes
339	Goulet et al., 2005	2005	Extract	Meliaceae	Lepidoptera	SM	No	NA	NA	Yes
340	Hamd et al., 2005	2005	Extract, Isolated	Meliaceae	NA	NA	Yes	Natural enemies (Predators)	B, SM	Yes
341	Hollingsworth, 2005	2005	Isolated	Rutaceae	Hemiptera	SM	No	NA	NA	Yes
342	Islam and Talukder, 2005	2005	Extract, Powder	Asteraceae, Meliaceae, Poaceae	Coleoptera	SM	No	NA	NA	Yes
343	Jaenson et al., 2005	2005	Essential-oil	Asteraceae, Ericaceae, Myricaceae	Acari	B	No	NA	NA	Yes
344	Kawuki et al., 2005	2005	Extract	Asteraceae, Fabaceae, Solanaceae	Coleoptera	SM	No	NA	NA	Yes
345	Kumar et al., 2005	2005	Isolated	Meliaceae	Hemiptera	B, R, SM	No	NA	NA	Yes
346	Lalitha et al., 2005	2005	Isolated	Fabaceae	Coleoptera	B, IGR, SM	No	NA	NA	Yes
347	Liu and Liu, 2005	2005	Isolated	Meliaceae	Lepidoptera	B, SM	No	NA	NA	Yes
348	Maggi et al., 2005	2005	Extract	Asteraceae	Coleoptera, Lepidoptera	B, SM	No	NA	NA	Yes
349	Mckenzie et al., 2005	2005	Extract	Solanaceae	Hemiptera	SM	No	NA	NA	Yes
350	Muzeyi and Jembere, 2005	2005	Extract, Isolated	Fabaceae, Meliaceae	NA	NA	Yes	Natural enemies (Parasitoids)	IGR, SM	Yes
351	Nathan et al., 2005	2005	Isolated	Meliaceae	Lepidoptera	SM	No	NA	NA	Yes
352	Nathan et al., 2005	2005	Isolated	Meliaceae	Diptera	B, SM	No	NA	NA	Yes
353	Nathan et al., 2005	2005	Isolated	Meliaceae	Lepidoptera	B, IGR	No	NA	NA	Yes
354	Nchu et al., 2005	2005	Extract	Amaryllidaceae	Acari	SM	No	NA	NA	Yes
355	Orozco and Lentz, 2005	2005	Extract	Anacardiaceae, Apiaceae, Apocynaceae, Asteraceae, Caprifoliaceae, Cucurbitaceae, Equisetaceae, Euphorbiaceae, Fabaceae, Lamiaceae, Myrtaceae, Rutaceae, Salicaceae, Solanaceae, Verbenaceae	Diptera	B, SM	No	NA	NA	Yes
356	Park et al., 2005	2005	Essential-oil	Lamiaceae	Diptera	B	No	NA	NA	Yes
357	Pavela and Barnet, 2005	2005	Isolated	Meliaceae	Lepidoptera	IGR, SM	No	NA	NA	Yes
358	Scott et al., 2005	2005	Extract	Piperaceae	Coleoptera	SM	Yes	Detritivore	SM	Yes
359	Shaalan et al., 2005	2005	Extract	Cupressaceae	Diptera	IGR, SM	No	NA	NA	Yes
360	Shaalan et al., 2005	2005	Essential-oil	Apiaceae, Cupressaceae, Meliaceae	Diptera	SM	No	NA	NA	Yes
361	Staniscuaski et al., 2005	2005	Isolated	Fabaceae	Hemiptera	SM	No	NA	NA	Yes
362	Tewary et al., 2005	2005	Extract	Araceae, Araliaceae, Berberidaceae, Caprifoliaceae, Rutaceae	Acari, Hemiptera, Lepidoptera	SM	No	NA	NA	Yes
363	Tsukamoto et al., 2005	2005	Extract, Isolated	Apiaceae, Fabaceae	Diptera	SM	No	NA	NA	Yes
364	Venzon et al., 2005	2005	Isolated	Meliaceae	Acari, Lepidoptera	B, R, SM	Yes	Natural enemies (Predators)	SM	Yes
365	Verghese et al., 2005	2005	Isolated	Meliaceae	Coleoptera	SM	No	NA	NA	Yes
366	Wanjala et al., 2005	2005	Extract	Fabaceae	Diptera	SM	No	NA	NA	Yes
367	Warnock and Cloyd, 2005	2005	Isolated	Meliaceae	Thysanoptera	SM	No	NA	NA	Yes
368	Weathersbee and Mckenzie, 2005	2005	Isolated	Meliaceae	Hemiptera	B, IGR, B, SM	No	NA	NA	Yes
369	Chapagain et al., 2005	2005	Extract	Zygophyllaceae	Diptera	SM	No	NA	NA	No
370	Maistrello et al., 2005	2005	Extract	Thymelaeaceae	Coleoptera	IGR, SM	No	NA	NA	No
371	Pipithsangchan and Morallo-Rejesus, 2005	2005	Isolated	Costaceae	Lepidoptera	IGR, B, SM	No	NA	NA	No
372	Abdel-Salam Shaalan et al., 2006	2006	Extract	Cupressaceae	Diptera	SM	No	NA	NA	Yes
373	Adebowale and Adedire, 2006	2006	Essential-oil	Euphorbiaceae	Coleoptera	B, SM	No	NA	NA	Yes
374	Aggarwal and Brar, 2006	2006	Essential-oil	Meliaceae	NA	NA	Yes	Natural enemies (Parasitoids, Predators)	B, R, SM	Yes
375	Ahmed and Ahmad, 2006	2006	Isolated	Meliaceae	NA	NA	Yes	Natural enemies (Parasitoids)	SM	Yes
376	Barcic et al., 2006	2006	Extract	Meliaceae	Coleoptera	B, SM	No	NA	NA	Yes
377	Batista-Pereira et al., 2006	2006	Isolated	Piperaceae	Lepidoptera	IGR, SM	No	NA	NA	Yes
378	Caboni et al., 2006	2006	Extract	Meliaceae	NA	NA	Yes	Enviromental persistence	NA	Yes
379	Calmasur et al., 2006	2006	Essential-oil	Lamiaceae	Acari, Hemiptera	SM	No	NA	NA	Yes
380	Ceferino Toloza et al., 2006	2006	Essential-oil	Anacardiaceae, Amaranthaceae, Asteraceae, Lamiaceae, Lauraceae, Myrtaceae, Verbenaceae	Phthiraptera	B, SM	No	NA	NA	Yes
381	Cetin et al., 2006	2006	Extract	Lamiaceae	Diptera	SM	No	NA	NA	Yes
382	Cetin and Yanikoglu., 2006	2006	Extract	Lamiaceae	Diptera	SM	No	NA	NA	Yes
383	Chaithong et al., 2006	2006	Extract	Piperaceae	Diptera	SM	No	NA	NA	Yes
384	Chaiyasit et al., 2006	2006	Essential-oil	Apiaceae, Piperaceae, Schisandraceae, Zingiberaceae	Diptera	SM	No	NA	NA	Yes
385	Coelho et al., 2006	2006	Extract	Apocynaceae, Magnoliaceae, Meliaceae, Simaroubaceae	Hemiptera	SM	No	NA	NA	Yes
386	Defago et al., 2006	2006	Extract	Meliaceae	Coleoptera	B, SM	No	NA	NA	Yes
387	Dunley et al., 2006	2006	Isolated	Meliaceae	Lepidoptera	Re, SM	No	NA	NA	Yes
388	Fokialakis et al., 2006	2006	Extract	Asteraceae	Isoptera	B, SM	No	NA	NA	Yes
389	Gallo et al., 2006	2006	Extract	Myrtaceae, Verbenaceae	Lepidoptera	IGR, SM	No	NA	NA	Yes
390	Gandhi et al., 2006	2006	Essential-oil	Meliaceae	Hemiptera	SM	No	NA	NA	Yes
391	Gokce et al., 2006	2006	Extract	Apiaceae, Asteraceae, Cannabaceae	Lepidoptera	B, B	No	NA	NA	Yes
392	Gokce et al., 2006	2006	Extract	Amaranthaceae, Araliaceae, Asteraceae, Cannabaceae, Caprifoliaceae, Lamiaceae, Poaceae, Scrophulariaceae	Coleoptera	SM	No	NA	NA	Yes
393	Gokce et al., 2006	2006	Extract	Apiaceae, Asteraceae, Cannabaceae, Scrophulariaceae	Coleoptera	B	No	NA	NA	Yes
394	Hammad and McAuslane et al., 2006	2006	Extract	Meliaceae	Hemiptera	B, SM	Yes	Natural enemies (Parasitoids)	R, SM	Yes
395	Han et al., 2006	2006	Extract	Apiaceae, Araceae, Asteraceae, Caprifoliaceae, Dioscoreaceae, Fabaceae, Lamiaceae, Liliaceae, Magnoliaceae, Myrtaceae, Paeoniaceae, Polygoniaceae, Primulaceae, Rosaceae, Rutaceae, Solanaceae, Stemonaceae, Thymelaeaceae, Zingiberaceae	Coleoptera	B, SM	No	NA	NA	Yes
396	Hertel et al., 2006	2006	Isolated	Meliaceae	Blattodea	B	No	NA	NA	Yes
397	Heukelbach et al., 2006	2006	Extract	Meliaceae	Phthiraptera	SM	No	NA	NA	Yes
398	Hossain and Poehling, 2006	2006	Isolated	Meliaceae	NA	NA	Yes	Natural enemies (Parasitoids)	IGR, SM	Yes
399	Hossain and Poehling, 2006	2006	Isolated	Meliaceae	Diptera	SM	No	NA	NA	Yes
400	Jensen et al., 2006	2006	Extract	Asteraceae, Piperaceae	Diptera	SM	No	NA	NA	Yes
401	Jensen et al., 2006	2006	Extract	Piperaceae	Diptera	SM	No	NA	NA	Yes
402	Kumar and Poehling, 2006	2006	Isolated	Meliaceae	Hemiptera	SM	Yes	Enviromental persistence	NA	Yes
403	Moreau et al., 2006	2006	Isolated	Amaryllidaceae, Meliaceae, Pinaceae, Solanaceae	Coleoptera	SM	No	NA	NA	Yes
404	Nathan and Kalaivani, 2006	2006	Isolated	Meliaceae	Lepidoptera	IGR, SM	No	NA	NA	Yes
405	Nathan et al., 2006	2006	Extract	Lamiaceae, Meliaceae	Lepidoptera	SM	No	NA	NA	Yes
406	Nathan et al., 2006	2006	Isolated	Lamiaceae, Verbenaceae	Lepidoptera	IGR, R, SM	No	NA	NA	Yes
407	Nathan et al., 2006	2006	Isolated	Lamiaceae, Meliaceae	Lepidoptera	SM	No	NA	NA	Yes
408	Nathan, 2006	2006	Isolated	Meliaceae	Lepidoptera	B, SM	No	NA	NA	Yes
409	Nathan et al., 2006	2006	Isolated	Meliaceae	Lepidoptera	IGR, SM	No	NA	NA	Yes
410	Opolot et al., 2006	2006	Extract	Solanaceae	Coleoptera, Thysanoptera	SM	No	NA	NA	Yes
411	Peveling and Ely, 2006	2006	Isolated	Meliaceae	Hemiptera	SM	Yes	Natural enemies (Predators)	IGR, SM	Yes
412	Poland et al., 2006	2006	Isolated	Meliaceae	Coleoptera	B, SM	No	NA	NA	Yes
413	Prowse et al., 2006	2006	Extract	Amaryllidaceae	Diptera	SM	No	NA	NA	Yes
414	Roy et al., 2006	2006	Isolated	Meliaceae	NA	NA	Yes	Vertebrates	SM	Yes
415	Schulte et al., 2006	2006	Isolated	Meliaceae	Hemiptera	IGR, SM	No	NA	NA	Yes
416	Senthil Nathan et al., 2006	2006	Extract	Meliaceae	Diptera	B, R, SM	No	NA	NA	Yes
417	Shaalan et al., 2006	2006	Extract	Apiaceae, Meliaceae	Diptera	SM	No	NA	NA	Yes
418	Sharma et al., 2006	2006	Isolated	Rutaceae	Lepidoptera, Plecoptera	SM	No	NA	NA	Yes
419	Shi et al., 2006	2006	Extract	Amaranthaceae	Acari	SM	No	NA	NA	Yes
420	Shi et al., 2006	2006	Isolated	Meliaceae	Lepidoptera	IGR, SM	No	NA	NA	Yes
421	Sim et al., 2006	2006	Essential-oil	Acoraceae, Annonaceae, Apiaceae, Asteraceae, Burseraceae, Caprifoliaceae, Cupressaceae, Ericaceae, Euphorbiaceae, Lamiaceae, Lauraceae, Myristicaceae, Myrtaceae, Pinaceae, Rosaceae, Rutaceae, Zygophyllacea	Lepidoptera	SM	No	NA	NA	Yes
422	Simonovska et al., 2006	2006	Extract	Solanaceae	Hemiptera	SM	No	NA	NA	Yes
423	Tekie et al., 2006	2006	Extract, Powder	Meliaceae	Coleoptera	SM	No	NA	NA	Yes
424	Tenczar and Krischik, 2006	2006	Isolated	Meliaceae	Coleoptera	SM	Yes	Natural enemies (Predators)	SM	Yes
425	Tewary et al., 2006	2006	Isolated	Acoraceae, Meliaceae	Hemiptera	SM	No	NA	NA	Yes
426	Thoeming and Poehling, 2006	2006	Isolated	Meliaceae	Thysanoptera	SM	Yes	Natural enemies (Predators)	SM	Yes
427	Thoeming et al., 2006	2006	Isolated	Meliaceae	Thysanoptera	SM	Yes	Enviromental persistence	NA	Yes
428	Thoeming and Poehling, 2006	2006	Isolated	Meliaceae	Thysanoptera	SM	Yes	Enviromental persistence	NA	Yes
429	Tinzaara et al., 2006	2006	Extract	Asteraceae, Euphorbiaceae, Meliaceae, Pontederiaceae	Coleoptera	B, SM	No	NA	NA	Yes
430	Toloza et al., 2006	2006	Essential-oil	Lamiaceae, Myrtaceae	Phthiraptera	B, SM	No	NA	NA	Yes
431	Wang et al., 2006	2006	Essential-oil	Cupressaceae	Zygentoma	B, SM	No	NA	NA	Yes
432	Willoughby et al., 2006	2006	Isolated	Rutaceae	Diptera	SM	No	NA	NA	Yes
433	Wilson and Isman, 2006	2006	Essential-oil	Lamiaceae	Lepidoptera	SM	No	NA	NA	Yes
434	Yi et al., 2006	2006	Essential-oil	Acoraceae, Annonaceae, Apiaceae, Asteraceae, Burseraceae, Caprifoliaceae, Cupressaceae, Ericaceae, Euphorbiaceae, Geraniaceae, Lamiaceae, Lauraceae, Myristicaceae, Myrtaceae, Pinaceae, Piperaceae, Poaceae, Rosaceae, Rutaceae, Santalaceae, Zingiberaceae, Zygophyllaceae	Thysanoptera	SM	Yes	Natural enemies (Predators)	SM	Yes
435	Zapata et al., 2006	2006	Extract	Solanaceae	Diptera	IGR, R, SM	No	NA	NA	Yes
436	Humeres and Morse, 2006	2006	Isolated	Liliaceae	Thysanoptera	Re, SM	No	NA	NA	No
437	Mansson et al., 2006	2006	Isolated	Malvaceae	Coleoptera	B	No	NA	NA	No
438	Qi et al., 2006	2006	Isolated	Celastraceae	Lepidoptera	SM	No	NA	NA	No
439	Zhong et al., 2006	2006	Isolated	Ericaceae	Lepidoptera	B, IGR, SM	No	NA	NA	No
440	Abramson et al., 2007	2007	Essential-oil	Apiaceae, Lamiaceae	NA	NA	Yes	Pollinators	B, SM	Yes
441	Araque et al., 2007	2007	Isolated	Rutaceae	Coleoptera, Diptera	SM	No	NA	NA	Yes
442	Audino et al., 2007	2007	Essential-oil	Lamiaceae, Myrtaceae, Rutaceae	Phthiraptera	SM	No	NA	NA	Yes
443	Balog et al., 2007	2007	Extract	Acoraceae, Amaryllidaceae, Asteraceae, Ranunculaceae, Salicaceae	Hemiptera	SM	No	NA	NA	Yes
444	Canyon and Speare, 2007	2007	Isolated	Annonaceae, Arecaceae, Lamiaceae, Meliaceae, Myrtaceae, Pinaceae, Poaceae, Rosaceae, Simmondsiaceae	Phthiraptera	B, SM	No	NA	NA	Yes
445	Capinera and Froeba, 2007	2007	Isolated	Meliaceae	Orthoptera	B	No	NA	NA	Yes
446	Carpinella et al., 2007	2007	Extract	Meliaceae	Phthiraptera	SM	No	NA	NA	Yes
447	Cetin et al., 2007	2007	Essential-oil	Lamiaceae	Lepidoptera	SM	No	NA	NA	Yes
448	Champakaew et al., 2007	2007	Essential-oil	Zingiberaceae	Diptera	SM	No	NA	NA	Yes
449	Charbonneau et al., 2007	2007	Isolated	Meliaceae	Lepidoptera	IGR, SM	No	NA	NA	Yes
450	Cloy and Chiasson, 2007	2007	Essential-oil	Amaranthaceae	Hemiptera, Thysanoptera	SM	No	NA	NA	Yes
451	Cross et al., 2007	2007	Isolated	Amaryllidaceae, Asteraceae, Fabaceae, Meliaceae	Hemiptera	SM	No	NA	NA	Yes
452	De Morals et al., 2007	2007	Essential-oil	Piperaceae	Diptera	SM	No	NA	NA	Yes
453	Dolan et al., 2007	2007	Essential-oil	Cupressaceae	Acari, Diptera, Siphonaptera	SM	No	NA	NA	Yes
454	Ferrero et al., 2007	2007	Extract	Anacardiaceae	NA	NA	Yes	Vertebrates	SM	Yes
455	Gleiser and Zygado, 2007	2007	Essential-oil	Verbenaceae	Diptera	SM	No	NA	NA	Yes
456	Guerra et al., 2007	2007	Essential-oil	Lamiaceae	Lepidoptera	B, B	No	NA	NA	Yes
457	Gupta and Krischik, 2007	2007	Isolated	Amaryllidaceae, Asteraceae, Meliaceae, Rutaceae	Coleoptera	B, SM	No	NA	NA	Yes
458	Habluetzel et al., 2007	2007	Isolated	Meliaceae	Phthiraptera	IGR, B, SM	No	NA	NA	Yes
459	Huang et al., 2007	2007	Isolated	Meliaceae	Lepidoptera	IGR, SM	No	NA	NA	Yes
460	Hubert et al., 2007	2007	Isolated	Fabaceae	Acari	SM	No	NA	NA	Yes
461	Kamsuk et al., 2007	2007	Essential-oil	Rutaceae	Diptera	B	No	NA	NA	Yes
462	Kavallieratos et al., 2007	2007	Isolated	Meliaceae	Coleoptera	R, SM	No	NA	NA	Yes
463	Kestenholz et al., 2007	2007	powder	Fabaceae	Coleoptera	SM	No	NA	NA	Yes
464	Khanna and Kannabiran, 2007	2007	Extract	Apocynaceae, Asteraceae	Diptera	SM	No	NA	NA	Yes
465	Kiran and Devi, 2007	2007	Essential-oil	Rutaceae	Diptera	SM	No	NA	NA	Yes
466	Kouninki et al., 2007	2007	Essential-oil	Annonaceae	Coleoptera	SM	No	NA	NA	Yes
467	Kumar and Poehling, 2007	2007	Isolated	Meliaceae	Hemiptera	SM	No	NA	NA	Yes
468	Kuo et al., 2007	2007	Essential-oil	Cupressaceae	Diptera, Zygentoma	SM	No	NA	NA	Yes
469	Liu et al., 2007	2007	Extract	Amaryllidaceae, Apiaceae, Arecaceae, Asteraceae, Clusiaceae, Combretaceae, Convolvulaceae, Cornaceae, Cucurbitaceae, Cyperaceae, Dioscoreaceae, Ericaceae, Euphorbiaceae, Fabaceae, Lamiaceae, Lauraceae, Lythraceae, Meliaceae, Moraceae, Phrymaceae, Phytolaccaceae, Pinaceae, Polygonaceae, Polypodiaceae, Ranunculaceae, Rosaceae, Rutaceae, Simaroubaceae, Stemonaceae, Taxaceae, Thymelaeaceae, Zingibera…	Coleoptera	B, SM	No	NA	NA	Yes
470	Lopes Baldin et al., 2007	2007	Extract	Meliaceae	Hemiptera	B, B	No	NA	NA	Yes
471	Matur and Davou, 2007	2007	Extract	Asteraceae	Diptera	SM	No	NA	NA	Yes
472	Mulinari et al., 2007	2007	Extract	Fabaceae	Hemiptera, Lepidoptera	SM	No	NA	NA	Yes
473	Nathan et al., 2007	2007	Extract	Meliaceae	Lepidoptera	B, SM	No	NA	NA	Yes
474	Nathan et al., 2007	2007	Essential-oil	Myrtaceae	Diptera	B, SM	No	NA	NA	Yes
475	Nathan et al., 2007	2007	Extract, Isolated	Meliaceae	Hemiptera	IGR, SM	No	NA	NA	Yes
476	Navickiene et al., 2007	2007	Extract	Piperaceae	Lepidoptera	SM	No	NA	NA	Yes
477	Ndione et al., 2007	2007	Isolated	Meliaceae	Diptera	SM	No	NA	NA	Yes
478	Negahban and Moharramipour, 2007	2007	Essential-oil	Myrtaceae	Coleoptera	SM	No	NA	NA	Yes
479	Negahban et al., 2007	2007	Essential-oil	Asteraceae	Coleoptera	SM	No	NA	NA	Yes
480	Neoliya et al., 2007	2007	Isolated	Meliaceae	Lepidoptera	SM	No	NA	NA	Yes
481	Ngamo et al., 2007	2007	Essential-oil	Annonaceae, Lamiaceae, Verbenaceae	Coleoptera	SM	No	NA	NA	Yes
482	Ngassoum et al., 2007	2007	Essential-oil	Lamiaceae, Rutaceae	Coleoptera	B, SM	No	NA	NA	Yes
483	Pavela, 2007	2007	Essential-oil	Lamiaceae	Diptera	R, SM	No	NA	NA	Yes
484	Pavela and Herda, 2007	2007	Essential-oil	Fabaceae	Hemiptera	B	No	NA	NA	Yes
485	Pitasawat et al., 2007	2007	Essential-oil	Apiaceae, Rutaceae, Zingiberaceae	Diptera	SM	No	NA	NA	Yes
486	Rajkumar and Jebanesan, 2007	2007	Essential-oil	Apiaceae, Asteraceae, Convolvulaceae, Cucurbitaceae	Diptera	B	No	NA	NA	Yes
487	Roy et al., 2007	2007	Extract	Meliaceae	NA	NA	Yes	Vertebrates	SM	Yes
488	Sahaf et al., 2007	2007	Essential-oil	Apiaceae	Coleoptera	SM	No	NA	NA	Yes
489	Severino et al., 2007	2007	Isolated	Meliaceae	Isoptera	B, SM	No	NA	NA	Yes
490	Singh et al., 2007	2007	Isolated	Meliaceae	Lepidoptera	SM	No	NA	NA	Yes
491	Singha et al., 2007	2007	Extract	Meliaceae	Hemiptera	IGR, SM	No	NA	NA	Yes
492	Siskos et al., 2007	2007	Extract	Rutaceae	Diptera	SM	No	NA	NA	Yes
493	Taylor et al., 2007	2007	Extract	Fabaceae	Coleoptera	B, SM	No	NA	NA	Yes
494	Tuncer et al., 2007	2007	Isolated	Meliaceae	Coleoptera	SM	No	NA	NA	Yes
495	Valenciaga et al., 2007	2007	Extract	Meliaceae	Coleoptera, Dermaptera, Diptera, Hemiptera, Neuroptera	SM	No	NA	NA	Yes
496	Vitullo and Sadof et al., 2007	2007	Isolated	Meliaceae	Coleoptera	B, SM	No	NA	NA	Yes
497	Winkaler et al., 2007	2007	Extract	Meliaceae	NA	NA	Yes	Vertebrates	SM	Yes
498	Akhtar et al., 2007	2007	Isolated	NA	Lepidoptera	B, SM	No	NA	NA	No
499	Di et al., 2007	2007	Isolated	Berberidaceae	Diptera, Lepidoptera	SM	No	NA	NA	No
500	Erler et al., 2007	2007	Essential-oil	NA	Hemiptera	B, SM	No	NA	NA	No
501	Garcia-Mateos et al., 2007	2007	Extract	Phytolaccaceae	Hemiptera	SM	No	NA	NA	No
502	Hammami et al., 2007	2007	Essential-oil	Brassicaceae	Coleoptera	IGR, SM	No	NA	NA	No
503	Jaastad, 2007	2007	Essential-oil	Brassicaceae	Hemiptera, Lepidoptera	SM	No	NA	NA	No
504	Ji et al., 2007	2007	Isolated	Celastraceae	Lepidoptera	SM	No	NA	NA	No
505	Jung et al., 2007	2007	Extract	Myristicaceae	Blattodea	SM	No	NA	NA	No
506	Spafford et al., 2007	2007	Extract	Santalaceae	Diptera, Hemiptera	SM	Yes	Bioindicators	SM	No
507	Tao et al., 2007	2007	Isolated	Thymelaeaceae	Hemiptera	SM	No	NA	NA	No
508	Wang et al., 2007	2007	Extract	Juglandaceae	Acari	SM	No	NA	NA	No
509	Ali and Al-Quraishy, 2008	2008	Extract	Asteraceae, Salicaceae, Zygophyllaceae	Hemiptera	SM	No	NA	NA	Yes
510	Ballesta-Acosta et al., 2008	2008	Extract	Lamiaceae	Lepidoptera	B, SM	No	NA	NA	Yes
511	Bisseleua et al., 2008	2008	Extract	Fabaceae, Rutaceae	Diptera	B, IGR, SM	No	NA	NA	Yes
512	Boongaling et al., 2008	2008	Isolated	Anacardiaceae	Isoptera	B, SM	No	NA	NA	Yes
513	Chaubey, 2008	2008	Essential-oil	Apiaceae, Magnoliaceaea, Myrtaceae, Ranunculaceae, Piperaceae	Coleoptera	IGR, B, SM	No	NA	NA	Yes
514	Chowdhury et al., 2008	2008	Extract	Solanaceae	Diptera	SM	No	NA	NA	Yes
515	Coria et al., 2008	2008	Extract	Meliaceae	Diptera	IGR, B, SM	No	NA	NA	Yes
516	Digilio et al., 2008	2008	Essential-oil	Apiaceae, Lamiaceae, Verbenaceae	Hemiptera	SM	No	NA	NA	Yes
517	Duso et al., 2008	2008	Isolated	Fabaceae, Meliaceae	Acari	R, SM	Yes	Natural enemies (Predators)	R, SM	Yes
518	El Bouhssini et al., 2008	2008	Isolated	Meliaceae	Diptera	SM	Yes	Natural enemies (Parasitoids)	SM	Yes
519	Farag, 2008	2008	Isolated	Meliaceae	Lepidoptera	SM	No	NA	NA	Yes
520	Ghosh et al., 2008	2008	Extract	Solanaceae	Diptera	SM	Yes	Bioindicators, Natural enemies (Predators)	SM	Yes
521	Gianotti et al., 2008	2008	Extract	Meliaceae	Diptera	SM	No	NA	NA	Yes
522	Hossain et al., 2008	2008	Isolated	Meliaceae	Diptera	B, SM	Yes	Enviromental persistence	NA	Yes
523	Huang et al., 2008	2008	Extract	Lamiaceae	Lepidoptera	B, SM	No	NA	NA	Yes
524	Isman et al., 2008	2008	Essential-oil	Lamiaceae	Lepidoptera	SM	No	NA	NA	Yes
525	Jogar et al., 2008	2008	Isolated	Meliaceae	Lepidoptera	SM	No	NA	NA	Yes
526	Kamaraj et al., 2008	2008	Extract	Acanthaceae, Lamiaceae, Rutaceae	Diptera, Lepidoptera	B, SM	No	NA	NA	Yes
527	Kamaraj et al., 2008	2008	Extract	Acanthaceae, Lamiaceae	Diptera, Lepidoptera	SM	No	NA	NA	Yes
528	Khalfi et al., 2008	2008	Essential-oil	Lamiaceae	Coleoptera	SM	No	NA	NA	Yes
529	Khater and Shalaby, 2008	2008	Essential-oil	Apiaceae, Brassicaceae, Burseraceae, Cyperaceae, Fabaceae	Diptera	IGR, SM	No	NA	NA	Yes
530	Kim et al., 2008	2008	Extract	Zingiberaceae	Diptera	SM	No	NA	NA	Yes
531	Kordali et al., 2008	2008	Essential-oil	Lamiaceae	Coleoptera	SM	No	NA	NA	Yes
532	Kraiss and Cullen, 2008	2008	Essential-oil, Isolated	Meliaceae	Hemiptera	IGR, R, SM	Yes	Natural enemies (Predators)	IGR, R, SM	Yes
533	Kumar et al., 2008	2008	Isolated	Meliaceae	NA	NA	Yes	Natural enemies (Parasitoids)	IGR, SM	Yes
534	Leblanc et al., 2008	2008	Essential-oil, Isolated	Lamiaceae	NA	NA	Yes	Pollinators	SM	Yes
535	Lee et al., 2008	2008	Essential-oil	Lauraceae	Coleoptera	SM	No	NA	NA	Yes
536	Liu et al., 2008	2008	Isolated	Fabaceae	Blattodea	SM	No	NA	NA	Yes
537	Mao et al., 2008	2008	Isolated	Apiaceae	Lepidoptera	SM	No	NA	NA	Yes
538	Michereff-Filho et al., 2008	2008	Extract	Meliaceae	Lepidoptera	B, SM	No	NA	NA	Yes
539	Mikami and Ventura, 2008	2008	Essential-oil	Meliaceae	Coleoptera	B, SM	No	NA	NA	Yes
540	Mogg et al., 2008	2008	Extract	Apocynaceae	Hymenoptera, Lepidoptera	B, SM	No	NA	NA	Yes
541	Montes-Molina et al., 2008	2008	Extract	Fabaceae, Meliaceae	Coleoptera, Lepidoptera, Thysanoptera	SM	No	NA	NA	Yes
542	Muleya et al., 2008	2008	Isolated	Apocynaceae, Asteraceae, Clusiaceae, Moraceae, Rhamnaceae	Diptera	SM	No	NA	NA	Yes
543	Nathan et al., 2008	2008	Isolated	Meliaceae	Hemiptera	R, SM	No	NA	NA	Yes
544	Ndomo et al., 2008	2008	Essential-oil, Powder	Rutaceae	Coleoptera	R, SM	No	NA	NA	Yes
545	Panwar and Kumar, 2008	2008	Extract	Meliaceae	Hemiptera	SM	No	NA	NA	Yes
546	Pavela et al., 2008	2008	Extract	Sapindaceae, Apiaceae, Asteraceae, Brassicaceae, Campanulaceae, Cannabaceae, Cistaceae, Convolvulaceae, Fabaceae, Lamiaceae, Lythraceae, Oleaceae, Plumbaginaceae, Scrophulariaceae	Diptera	SM	No	NA	NA	Yes
547	Pavela et al., 2008	2008	Essential-oil	Araceae, Asteraceae, Cupressaceae, Geraniaceae, Lamiaceae, Myrtaceae, Pinaceae, Rutaceae, Zingiberaceae	Diptera	SM	No	NA	NA	Yes
548	Pavela et al., 2008	2008	Extract	Lamiaceae	Diptera, Lepidoptera	SM	No	NA	NA	Yes
549	Prophiro et al., 2008	2008	Extract	Meliaceae	Diptera	SM	No	NA	NA	Yes
550	Pushpanathan et al., 2008	2008	Essential-oil	Zingiberaceae	Diptera	B, SM	No	NA	NA	Yes
551	Rao et al., 2008	2008	Essential-oil, Isolated	Meliaceae	Hemiptera, Lepidoptera	SM	No	NA	NA	Yes
552	Reitz et al., 2008	2008	Essential-oil	Myrtaceae, Poaceae	Thysanoptera	SM	No	NA	NA	Yes
553	Righi et al., 2008	2008	Essential-oil, Powder	Asteraceae, Fabaceae, Lamiaceae	Coleoptera	R, SM	No	NA	NA	Yes
554	Rozman et al., 2008	2008	Essential-oil	Myrtaceae	Coleoptera	SM	No	NA	NA	Yes
555	Ruiu et al., 2008	2008	Isolated	Meliaceae	NA	NA	Yes	Natural enemies (Parasitoids)	R, SM	Yes
556	Sahaf and Moharramipour, 2008	2008	Essential-oil	Apiaceae, Lamiaceae	Coleoptera	SM	No	NA	NA	Yes
557	Senthil-Nathan et al., 2008	2008	Isolated	Annonaceae	Lepidoptera	B, IGR, SM	No	NA	NA	Yes
558	Shah et al., 2008	2008	Isolated	Meliaceae	Coleoptera	B, IGR, B, SM	No	NA	NA	Yes
559	Silva et al., 2008	2008	Essential-oil	Lamiaceae, Verbenaceae	Diptera	SM	No	NA	NA	Yes
560	Siskos et al., 2008	2008	Extract	Rutaceae	Diptera	SM	No	NA	NA	Yes
561	Srinivasan and Sridhar, 2008	2008	Extract	Fabaceae, Meliaceae, Myrtaceae	Lepidoptera	SM	No	NA	NA	Yes
562	Srinivasan and Sridhar, 2008	2008	Extract	Meliaceae	Lepidoptera	B	No	NA	NA	Yes
563	Ulrichs et al., 2008	2008	Extract	Euphorbiaceae, Poaceae	Lepidoptera	B, SM	No	NA	NA	Yes
564	Bardin et al., 2008	2008	Extract	Polygonaceae	Hemiptera	SM	No	NA	NA	No
565	Bloomquist et al., 2008	2008	Isolated	NA	Diptera	SM	Yes	Vertebrates	SM	No
566	Chenniappan and Kadarkarai, 2008	2008	Extract	Acanthaceae	Diptera	SM	No	NA	NA	No
567	Dabire et al., 2008	2008	Extract	Capparaceae	Coleoptera	B, R, SM	No	NA	NA	No
568	Dos Santos et al., 2008	2008	Extract	Sapindaceae	Lepidoptera	SM	No	NA	NA	No
569	Hubert et al., 2008	2008	Isolated	NA	Acari	B, SM	No	NA	NA	No
570	Hubert et al., 2008	2008	Isolated	NA	Coleoptera	B, SM	No	NA	NA	No
571	Inclan et al., 2008	2008	Extract	Simaroubaceae	Lepidoptera	B	No	NA	NA	No
572	Liu et al., 2008	2008	Isolated	Berberidaceae	Lepidoptera	B, IGR, SM	No	NA	NA	No
573	Pavela et al., 2008	2008	Extract	Polygonaceae	Lepidoptera	B, IGR, SM	No	NA	NA	No
574	Picollo et al., 2008	2008	Isolated	NA	Phthiraptera	SM	No	NA	NA	No
575	Schlein and Mueller, 2008	2008	Extract	Tamaricaceae	Diptera	B	No	NA	NA	No
576	Sirak-Wizeman et al., 2008	2008	Isolated	NA	Diptera	B	No	NA	NA	No
577	Tang and Hou, 2008	2008	Extract, Isolated	Thymelaeaceae	Diptera, Hemiptera	SM	No	NA	NA	No
578	Tang and Hou, 2009	2008	Isolated	Thymelaeaceae	Diptera, Hemiptera	SM	No	NA	NA	No
579	Toloza et al., 2008	2008	Isolated	NA	Phthiraptera	SM	No	NA	NA	No
580	Yao et al., 2008	2008	Extract	Acoraceae	Coleoptera	B, SM	No	NA	NA	No
581	Abbassy et al., 2009	2009	Essential-oil	Lamiaceae	Hemiptera, Lepidoptera	SM	No	NA	NA	Yes
582	Abdel-Shafy et al., 2009	2009	Extract	Asteraceae, Euphorbiaceae	Diptera	IGR, SM	No	NA	NA	Yes
583	Akob and Ewete, 2009	2009	Extract	Cupressaceae, Lamiaceae, Myrtaceae, Poaceae	Coleoptera	B, SM	No	NA	NA	Yes
584	Al-Mazra'Awi et al., 2009	2009	Extract	Meliaceae	Thysanoptera	SM	No	NA	NA	Yes
585	Asogwa et al., 2009	2009	Extract	Asteraceae, Malvaceae, Meliaceae, Sapotaceae	Coleoptera	SM	No	NA	NA	Yes
586	Ateyyat et al., 2009	2009	Extract	Apiaceae, Asteraceae, Brassicaceae, Euphorbiaceae, Fabaceae, Lamiaceae, Rubiaceae	Hemiptera	B, SM	No	NA	NA	Yes
587	Bagavan et al., 2009	2009	Extract	Acanthaceae, Lamiaceae, Rutaceae	Diptera, Hemiptera	SM	No	NA	NA	Yes
588	Bansal et al., 2009	2009	Extract	Solanaceae	Diptera	SM	No	NA	NA	Yes
589	Bansal et al., 2009	2009	Extract	Solanaceae	Diptera	SM	No	NA	NA	Yes
590	Bartarya et al., 2009	2009	Extract	Asteraceae	Diptera	SM	No	NA	NA	Yes
591	Benzi et al., 2009	2009	Essential-oil	Anacardiaceae	Coleoptera	B, SM	No	NA	NA	Yes
592	Bermudez-Torres et al., 2009	2009	Extract, Isolated	Fabaceae	Lepidoptera	SM	No	NA	NA	Yes
593	Cabral et al., 2009	2009	Isolated	Piperaceae	Diptera	SM	No	NA	NA	Yes
594	Chiffelle et al., 2009	2009	Extract	Meliaceae	Diptera	SM	No	NA	NA	Yes
595	Chowdhury et al., 2009	2009	Extract	Solanaceae	Diptera	SM	Yes	Bioindicators	SM	Yes
596	Cloyd et al., 2009	2009	Essential-oil	Amaryllidaceae, Asteraceae, Fabaceae, Lamiaceae, Meliaceae	Acari, Hemiptera, Thysanoptera	SM	No	NA	NA	Yes
597	Cloyd et al., 2009	2009	Isolated	Asteraceae, Meliaceae	Coleoptera	SM	No	NA	NA	Yes
598	Cosimi et al., 2009	2009	Essential-oil	Apiaceae, Lamiaceae, Lauraceae, Rutaceae	Coleoptera	B	No	NA	NA	Yes
599	Cuthbertson et al., 2009	2009	Extract	Euphorbiaceae	Hemiptera	SM	No	NA	NA	Yes
600	Cutler et al., 2009	2009	Isolated	Meliaceae	Hemiptera	R, SM	No	NA	NA	Yes
601	De Almeida et al., 2009	2009	Essential-oil	Piperaceae	Diptera	SM	No	NA	NA	Yes
602	Demirel et al., 2009	2009	Essential-oil	Lamiaceae	Coleoptera	SM	No	NA	NA	Yes
603	Drozdzynski and Kowalska, 2009	2009	Isolated	Fabaceae, Meliaceae	NA	NA	Yes	Enviromental persistence	NA	Yes
604	Dua et al., 2009	2009	Isolated	Meliaceae	Diptera	SM	No	NA	NA	Yes
605	Elango et al., 2009	2009	Extract	Acanthaceae, Menispermaceae, Rutaceae	Diptera	B, SM	No	NA	NA	Yes
606	Elango et al., 2009	2009	Extract	Acanthaceae, Asteraceae, Menispermaceae, Rutaceae	Diptera	SM	No	NA	NA	Yes
607	Erler and Cetin, 2009	2009	Essential-oil	Lamiaceae	Lepidoptera	SM	No	NA	NA	Yes
608	Erler et al., 2009	2009	Extract	Asteraceae, Fabaceae, Lamiaceae, Meliaceae	Diptera	B, SM	No	NA	NA	Yes
609	Farias et al., 2009	2009	Extract	Anacardiaceae	Diptera	SM	No	NA	NA	Yes
610	Fernandez et al., 2009	2009	Isolated	Meliaceae	Hemiptera	SM	No	NA	NA	Yes
611	Francois et al., 2009	2009	Essential-oil	Piperaceae	Coleoptera	SM	No	NA	NA	Yes
612	Gashout and Guzman-Novoa, 2009	2009	Essential-oil	Ericaceae, Fabaceae, Lamiaceae, Myrtaceae	Acari	SM	Yes	Pollinators	SM	Yes
613	George et al., 2009	2009	Essential-oil	Lamiaceae, Myrtaceae	Acari	SM	No	NA	NA	Yes
614	Gomez and Poveda, 2009	2009	Extract	Asteraceae, Lamiaceae, Liliaceae, Rutaceae, Solanaceae, Tropaeolaceae, Verbenaceae	Lepidoptera	B, B	No	NA	NA	Yes
615	Greenberg et al., 2009	2009	Isolated	Meliaceae	Thysanoptera	B, SM	Yes	Natural enemies (Predators)	SM	Yes
616	Isikber et al., 2009	2009	Essential-oil	Amaryllidaceae, Apiaceae, Betulaceae, Lauraceae	Coleoptera, Lepidoptera	SM	No	NA	NA	Yes
617	Islam et al., 2009	2009	Essential-oil	Apiaceae	Coleoptera	B, IGR, SM	No	NA	NA	Yes
618	Jaastad et al., 2009	2009	Isolated	Amaryllidaceae, Euphorbiaceae, Meliaceae	Hemiptera	B, SM	No	NA	NA	Yes
619	Jiang et al., 2009	2009	Essential-oil	Lauraceae	Lepidoptera	SM	No	NA	NA	Yes
620	Jorge et al., 2009	2009	Extract	Meliaceae, Rutaceae, Viburnaceae	Phthiraptera	SM	No	NA	NA	Yes
621	Kamaraj et al., 2009	2009	Extract	Acanthaceae, Fabaceae, Lamiaceae, Solanaceae, Verbenaceae	Diptera	SM	No	NA	NA	Yes
622	Kang et al., 2009	2009	Essential-oil	Lamiaceae, Lauraceae, Poaceae, Santalaceae	Diptera	SM	No	NA	NA	Yes
623	Khanna et al., 2009	2009	Isolated	Meliaceae	Lepidoptera	SM	No	NA	NA	Yes
624	Khater and Khater, 2009	2009	Essential-oil	Apiaceae, Brassicaceae, Fabaceae	Diptera	IGR, SM	No	NA	NA	Yes
625	Kimbaris et al., 2009	2009	Essential-oil	Amaryllidaceae	Diptera	SM	No	NA	NA	Yes
626	Kumar et al., 2009	2009	Essential-oil	Lamiaceae	Coleoptera	B, SM	No	NA	NA	Yes
627	Lee et al., 2009	2009	Isolated	Rutaceae	Diptera	B	No	NA	NA	Yes
628	Lin et al., 2009	2009	Essential-oil, Extract	Annonaceae	Acari, Hemiptera	SM	No	NA	NA	Yes
629	Martinez-Tomas et al., 2009	2009	Extract	Meliaceae	Diptera	IGR, SM	No	NA	NA	Yes
630	Massebo et al., 2009	2009	Essential-oil	Amaranthaceae, Anacardiaceae, Lamiaceae, Myrtaceae, Piperaceae, Ranunculaceae, Verbenaceae	Diptera	SM	No	NA	NA	Yes
631	Mawussi et al., 2009	2009	Essential-oil	Lamiaceae	Coleoptera	SM	No	NA	NA	Yes
632	Palacios et al., 2009	2009	Essential-oil	Amaranthaceae, Anacardiaceae, Asteraceae, Lamiaceae, Verbenaceae	Diptera	SM	No	NA	NA	Yes
633	Palacios et al., 2009	2009	Essential-oil	Apiaceae, Lamiaceae, Lauraceae, Myristicaceae, Myrtaceae, Rutaceae	Diptera	SM	No	NA	NA	Yes
634	Pavela, 2009	2009	Essential-oil	Asteraceae, Cannabaceae, Cupressaceae, Geraniaceae, Lamiaceae, Lauraceae, Myrtaceae, Rutaceae, Santalaceae, Zingiberaceae	Diptera	B, SM	No	NA	NA	Yes
635	Pavela et al., 2009	2009	Isolated	Meliaceae	Diptera	SM	No	NA	NA	Yes
636	Pavela et al., 2009	2009	Extract	Lamiaceae	Coleoptera	B, SM	No	NA	NA	Yes
637	Pineda et al., 2009	2009	Isolated	Meliaceae	Lepidoptera	B, R, SM	No	NA	NA	Yes
638	Pinheiro et al., 2009	2009	Essential-oil	Meliaceae	Hemiptera	SM	No	NA	NA	Yes
639	Rajkumar and Jebanesan, 2009	2009	Extract	Fabaceae	Diptera	B, SM	No	NA	NA	Yes
640	Roy et al., 2009	2009	Extract	Verbenaceae	Hemiptera	B, SM	No	NA	NA	Yes
641	Sallam et al., 2009	2009	Extract	Meliaceae, Simaroubaceae	Hemiptera	SM	No	NA	NA	Yes
642	Sener et al., 2009	2009	Essential-oil	Lamiaceae	Coleoptera	SM	No	NA	NA	Yes
643	Senthil-Nathan et al., 2009	2009	Isolated	Meliaceae	Hemiptera	B, SM	No	NA	NA	Yes
644	Sfara et al., 2009	2009	Essential-oil	Geraniaceae, Lamiaceae, Myrtaceae, Rutaceae	Hemiptera	B, SM	No	NA	NA	Yes
645	Sharma et al., 2009	2009	Extract	Amaranthaceae, Euphorbiaceae	Diptera	SM	No	NA	NA	Yes
646	Sibul et al., 2009	2009	Essential-oil	Meliaceae	Coleoptera	B, SM	No	NA	NA	Yes
647	Silva et al., 2009	2009	Extract	Euphorbiaceae	Lepidoptera	B, SM	No	NA	NA	Yes
648	Siskos et al., 2009	2009	Extract	Rutaceae	Diptera	SM	No	NA	NA	Yes
649	Tarelli et al., 2009	2009	Essential-oil	Geraniaceae, Lamiaceae, Myrtaceae, Rutaceae	Diptera	SM	No	NA	NA	Yes
650	Tavares et al., 2009	2009	Extract	Asteraceae	Lepidoptera	SM	Yes	Natural enemies (Parasitoids)	SM	Yes
651	Unal and Akkuzu, 2009	2009	Isolated	Meliaceae	Lepidoptera	B, IGR	No	NA	NA	Yes
652	Vasudevan et al., 2009	2009	Extract	Piperaceae	Diptera	SM	No	NA	NA	Yes
653	Wanyika et al., 2009	2009	Essential-oil	Asteraceae, Meliaceae	Coleoptera	SM	No	NA	NA	Yes
654	Wiwattanapatapee et al., 2009	2009	Extract	Fabaceae	Lepidoptera	SM	No	NA	NA	Yes
655	Wohlenberg et al., 2009	2009	Extract	Amaranthaceae	Diptera	R, SM	No	NA	NA	Yes
656	Yang et al., 2009	2009	Essential-oil	Lamiaceae	Phthiraptera	SM	No	NA	NA	Yes
657	Zeng et al., 2009	2009	Essential-oil	Fabaceae, Rutaceae	Acari	SM	No	NA	NA	Yes
658	Zhu et al., 2009	2009	Essential-oil	Lamiaceae	Diptera	B, SM	Yes	Vertebrates	SM	Yes
659	Aivazi and Vijayan, 2009	2009	Extract	Fagaceae	Diptera	SM	No	NA	NA	No
660	Ateyyat and Abu-Darwish, 2009	2009	Extract	Rhamnaceae	Hemiptera	SM	No	NA	NA	No
661	Barron et al., 2009	2009	Isolated	Erythroxylaceae	NA	NA	Yes	Pollinators	B	No
662	Cetin et al., 2009	2009	Essential-oil	Pinaceae	Diptera	SM	No	NA	NA	No
663	Coelho et al., 2009	2009	Isolated	Moringaceae	Diptera	IGR, SM	No	NA	NA	No
664	De Feo et al., 2009	2009	Extract	Simaroubaceae	Hemiptera	SM	No	NA	NA	No
665	Falodun et al., 2009	2009	Essential-oil	Icacinaceae	Coleoptera	SM	No	NA	NA	No
666	Gallardo et al., 2009	2009	Isolated	NA	Phthiraptera	SM	No	NA	NA	No
667	Kanis et al., 2009	2009	Extract	Pinaceae	Diptera	SM	No	NA	NA	No
668	Koul et al., 2009	2009	Isolated	NA	Hemiptera	SM	No	NA	NA	No
669	Marcic et al., 2009	2009	Essential-oil	Brassicaceae	Acari	SM	No	NA	NA	No
670	Maurya et al., 2009	2009	Extract	Cucurbitaceae	Diptera	SM	No	NA	NA	No
671	Michaelakis et al., 2009	2009	Isolated	NA	Diptera	SM	No	NA	NA	No
672	Perumalsamy et al., 2009	2009	Essential-oil	Aristolochiaceae	Diptera	SM	No	NA	NA	No
673	Ranger et al., 2009	2009	Essential-oil	NA	Coleoptera	SM	No	NA	NA	No
674	Sadeghi et al., 2009	2009	Isolated	Liliaceae	Hemiptera	B, R, SM	No	NA	NA	No
675	Shukla et al., 2009	2009	Extract	Acoraceae	Coleoptera	B, R, SM	No	NA	NA	No
676	Stevenson et al., 2009	2009	Extract, Powder	Polygalaceae	Coleoptera	B, SM	No	NA	NA	No
677	Surendran et al., 2009	2009	Extract	Sapindaceae	Diptera	SM	No	NA	NA	No
678	Zapata et al., 2009	2009	Extract	Winteraceae	Lepidoptera	B, IGR, SM	No	NA	NA	No
679	Zhiqing et al. 2009	2009	Isolated	Celastraceae	Lepidoptera	SM	No	NA	NA	No
680	Abdel-Ghaffar et al., 2010	2010	Essential-oil	Annonaceae, Arecaceae, Asteraceae, Meliaceae, Rutaceae, Schisandraceae	Phthiraptera	SM	No	NA	NA	Yes
681	Abdel-Ghaffar et al., 2010	2010	Extract	Rutaceae	Phthiraptera	SM	No	NA	NA	Yes
682	Abdel-Hafez and Abdel-Aziz, 2010	2010	Extract	Asteraceae	Lepidoptera	SM	No	NA	NA	Yes
683	Allahvaisi, 2010	2010	Essential-oil	Lamiaceae, Rosaceae	Coleoptera	B, SM	No	NA	NA	Yes
684	Almeida et al., 2010	2010	Isolated	Meliaceae	Lepidoptera	B, SM	Yes	Natural enemies (Parasitoids)	R, SM	Yes
685	Asenov et al., 2010	2010	Essential-oil	Arecaceae, Rutaceae, Verbenaceae	Phthiraptera	SM	No	NA	NA	Yes
686	Changbunjong et al., 2010	2010	Extract	Solanaceae	Diptera	SM	No	NA	NA	Yes
687	Chermenskaya et al., 2010	2010	Extract	Amaranthaceae, Amaryllidaceae, Anacardiaceae, Apiaceae, Apocynaceae, Araceae, Asteraceae, Berberidaceae, Boraginaceae, Campanulaceae, Cannabaceae, Caprifoliaceae, Caryophyllaceae, Clusiaceae, Convolvulaceae, Brassicaceae, Elaeagnaceae, Equisetaceae, Euphorbiaceae, Fabaceae, Iridaceae, Lamiaceae, Liliaceae, Malvaceae, Papaveraceae, Pinaceae, Plantaginaceae, Plumbaginaceae, Polygonaceae, Primulacea…	Acari, Thysanoptera	B, SM	No	NA	NA	Yes
688	Cherry and Nuessly, 2010	2010	Isolated	Meliaceae	Coleoptera	B, SM	No	NA	NA	Yes
689	Choi et al., 2010	2010	Essential-oil	Myrtaceae	Phthiraptera	SM	No	NA	NA	Yes
690	Conti et al., 2010	2010	Essential-oil	Lamiaceae	Coleoptera	B, SM	No	NA	NA	Yes
691	Cordeiro et al., 2010	2010	Isolated	Meliaceae	NA	NA	Yes	Natural enemies (Predators)	B, SM	Yes
692	Dang et al., 2010	2010	Extract	Amaranthaceae	Hemiptera	SM	No	NA	NA	Yes
693	De Souza Chagas et al., 2010	2010	Extract	Meliaceae	Diptera	SM	No	NA	NA	Yes
694	Denardi et al., 2010	2010	Extract	Meliaceae	Acari	IGR, SM	No	NA	NA	Yes
695	Di Toto Blessing et al., 2010	2010	Isolated	Annonaceae	Lepidoptera	B, SM	No	NA	NA	Yes
696	Dua et al., 2010	2010	Essential-oil	Lamiaceae	Diptera	SM	No	NA	NA	Yes
697	Ebadollahi et al., 2010	2010	Essential-oil	Lamiaceae, Myrtaceae	Coleoptera	SM	No	NA	NA	Yes
698	Elango et al., 2010	2010	Extract	Acanthaceae, Asteraceae, Menispermaceae, Rutaceae	Diptera	B, SM	No	NA	NA	Yes
699	Elango et al., 2010	2010	Extract	Acanthaceae, Asteraceae, Menispermaceae, Rutaceae	Diptera	B, SM	No	NA	NA	Yes
700	Elango et al., 2010	2010	Extract	Acanthaceae, Asteraceae, Menispermaceae, Rutaceae	Diptera	B	No	NA	NA	Yes
701	Erler et al., 2010	2010	Extract	Apiaceae, Lamiaceae, Meliaceae	Lepidoptera	SM	No	NA	NA	Yes
702	Esparza-Diaz et al., 2010	2010	Extract	Meliaceae	Hemiptera	SM	No	NA	NA	Yes
703	Farias et al., 2010	2010	Extract	Fabaceae	Diptera	SM	No	NA	NA	Yes
704	Freitas et al., 2010	2010	Essential-oil	Lamiaceae, Poaceae, Zingiberaceae	Diptera	SM	No	NA	NA	Yes
705	George et al., 2010	2010	Essential-oil	Amaryllidaceae, Cupressaceae, Lamiaceae, Lauraceae, Myrtaceae	Acari	SM	Yes	Bioindicators	SM	Yes
706	Habiba et al., 2010	2010	Essential-oil	Annonaceae	Coleoptera	IGR, B, SM	No	NA	NA	Yes
707	Hammad and McAuslane, 2010	2010	Essential-oil	Meliaceae	Diptera	SM	Yes	Natural enemies (Parasitoids)	R, SM	Yes
708	Hohmann et al., 2010	2010	Extract	Meliaceae	NA	NA	Yes	Natural enemies (Parasitoids)	IGR, R, SM	Yes
709	Huang Su-qing et al., 2010	2010	Extract	Aspleniaceae, Cupressaceae, Cyatheaceaea, Esquisetaceae, Gleicheniaceae, Hymenophyllaceae, Lycopodiaceae, Marattiaceae, Osmundaceae, Pinaceae, Podocarpaceae, Polypodiaceae, Pteridaceae, Selaginellaceae, Taxaceae	Diptera	SM	No	NA	NA	Yes
710	Huerta et al., 2010	2010	Extract	Anacardiaceae	Coleoptera	B, SM	No	NA	NA	Yes
711	Hussein et al., 2010	2010	Essential-oil	Amaryllidaceae, Asteraceae, Cardiopteridaceae, Euphorbiaceae, Fabaceae, Linaceae, Myrtaceae	Hemiptera	SM	No	NA	NA	Yes
712	Ireri et al., 2010	2010	Extract	Asteraceae, Euphorbiaceae	Diptera	SM	No	NA	NA	Yes
713	Islam et al., 2010	2010	Isolated	Lauraceae, Myrtaceae	Coleoptera	SM	No	NA	NA	Yes
714	Islam et al., 2010	2010	Isolated	Meliaceae	Hemiptera	SM	No	NA	NA	Yes
715	Islam et al., 2010	2010	Isolated	Meliaceae	Hemiptera	B, SM	No	NA	NA	Yes
716	Jansen et al., 2010	2010	Essential-oil	Asteraceae, Euphorbiaceae, Linaceae	NA	NA	Yes	Natural enemies (Parasitoids)	R, SM	Yes
717	Kalu et al., 2010	2010	Extract	Amaryllidaceae	Diptera	SM	No	NA	NA	Yes
718	Kamalakannan et al., 2010	2010	Extract	Euphorbiaceae	Diptera	SM	No	NA	NA	Yes
719	Kamaraj et al., 2010	2010	Extract	Acanthaceae, Apocynaceae, Aristolochiaceae, Ebenaceae, Fabaceae, Zingiberaceae	Diptera	B, SM	No	NA	NA	Yes
720	Kazembe and Nkomo, 2010	2010	Extract	Asteraceae, Capparaceae, Malvaceae	Diptera	SM	No	NA	NA	Yes
721	Kerdchoechuen et al., 2010	2010	Essential-oil	Lamiaceae, Myrtaceae, Rutaceae	Coleoptera	B, SM	No	NA	NA	Yes
722	Kumar et al., 2010	2010	Extract	Meliaceae	NA	NA	Yes	Natural enemies (Parasitoids)	R, SM	Yes
723	Kumar et al., 2010	2010	Extract	Piperaceae	Diptera	SM	No	NA	NA	Yes
724	Lee et al., 2010	2010	Isolated	Lamiaceae	Acari	SM	No	NA	NA	Yes
725	Li et al., 2010	2010	Essential-oil	Rutaceae	Coleoptera	SM	No	NA	NA	Yes
726	Liu et al., 2010	2010	Essential-oil	Asteraceae	Coleoptera	SM	No	NA	NA	Yes
727	Liu et al., 2010	2010	Essential-oil	Asteraceae	Coleoptera	SM	No	NA	NA	Yes
728	Lu and He, 2010	2010	Extract	Asteraceae, Lamiaceae, Simaroubaceae	Coleoptera, Psocoptera	SM	No	NA	NA	Yes
729	Machial et al., 2010	2010	Essential-oil	Amaryllidaceae, Cupressaceae, Lamiaceae, Lauraceae, Myrtaceae, Poaceae, Rutaceae	Lepidoptera	SM	No	NA	NA	Yes
730	Maciel Magalhaes et al., 2010	2010	Essential-oil	Meliaceae	Diptera	SM	No	NA	NA	Yes
731	Maciel et al., 2010	2010	Essential-oil	Myrtaceae	Diptera	SM	No	NA	NA	Yes
732	Madhu et al., 2010	2010	Extract	Zingiberaceae	Diptera	SM	No	NA	NA	Yes
733	Martinez-Vento et al., 2010	2010	Extract	Meliaceae	Lepidoptera	SM	No	NA	NA	Yes
734	Mcallister and Adams, 2010	2010	Essential-oil	Cupressaceae	Diptera	SM	No	NA	NA	Yes
735	Mckenzie et al., 2010	2010	Isolated	Meliaceae	Coleoptera	SM	No	NA	NA	Yes
736	Medhi et al., 2010	2010	Essential-oil	Myrtaceae	Diptera	SM	No	NA	NA	Yes
737	Mohan et al., 2010	2010	Extract	Solanaceae	Diptera	SM	No	NA	NA	Yes
738	Morales-Rodriguez et al., 2010	2010	Isolated	Meliaceae	Coleoptera	SM	No	NA	NA	Yes
739	Moravvej et al., 2010	2010	Essential-oil	Rutaceae	Coleoptera	SM	No	NA	NA	Yes
740	Mwine et al., 2010	2010	Isolated	Euphorbiaceae	Diptera	SM	No	NA	NA	Yes
741	Nguemtchouin et al., 2010	2010	Essential-oil	Annonaceae	Coleoptera	SM	No	NA	NA	Yes
742	Nicoletti et al., 2010	2010	Extract	Meliaceae	Diptera	SM	No	NA	NA	Yes
743	Nukenine et al., 2010	2010	Powder	Lamiaceae, Rutaceae	Coleoptera	B, R, SM	No	NA	NA	Yes
744	Okur et al., 2010	2010	Extract	Asparagaceae, Euphorbiaceae	NA	NA	Yes	Microorganism	SM	Yes
745	Oladimeji and Kannike, 2010	2010	Extract	Lamiaceae, Meliaceae	Coleoptera	B, SM	No	NA	NA	Yes
746	Olivero-Verbel et al., 2010	2010	Essential-oil	Myrtaceae, Poaceae	Coleoptera	B, SM	No	NA	NA	Yes
747	Owolabi et al., 2010	2010	Essential-oil	Asteraceae	Coleoptera	SM	No	NA	NA	Yes
748	Pavela, 2010	2010	Extract	Apiaceae, Apocynaceae, Asteraceae, Boraginaceae, Caryophyllaceae, Clusiaceae, Convolvulaceae, Crassulaceae, Cucurbitaceae, Fabaceae, Lamiaceae, Campanulaceae, Lythraceae, Polemoniaceae, Polygonaceae, Ranunculaceae, Rosaceae, Rubiaceae, Rutaceae, Salicaceae, Schisandraceae, Scrophulariaceae, Simaroubaceae, Solanaceae, Tropaeolaceae, Verbenaceae, Viburnaceae	Lepidoptera	B	No	NA	NA	Yes
749	Pavela et al., 2010	2010	Essential-oil	Asteraceae	Lepidoptera	B, IGR, SM	No	NA	NA	Yes
750	Phillips and Appel, 2010	2010	Essential-oil	Geraniaceae, Lamiaceae, Lauraceae, Myrtaceae, Pinaceae, Poaceae, Rutaceae	Blattodea	SM	No	NA	NA	Yes
751	Reddy et al., 2010	2010	Extract	Meliaceae	Lepidoptera	SM	No	NA	NA	Yes
752	Ribeiro et al., 2010	2010	Essential-oil	Rutaceae	Hemiptera	SM	No	NA	NA	Yes
753	Righi-Assia et al., 2010	2010	Essential-oil, powder	Asteraceae, Fabaceae, Lamiaceae	Coleoptera	R, SM	No	NA	NA	Yes
754	Sedlacek et al., 2010	2010	Extract	Annonaceae	Coleoptera	B, SM	No	NA	NA	Yes
755	Seffrin et al., 2010	2010	Extract	Annonaceae	Lepidoptera	B, IGR, SM	No	NA	NA	Yes
756	Sertkaya et al., 2010	2010	Essential-oil	Lamiaceae	Acari	SM	No	NA	NA	Yes
757	Stevenson et al., 2010	2010	Extract	Fabaceae	Lepidoptera	SM	No	NA	NA	Yes
758	Suman et al., 2010	2010	Isolated	Meliaceae	Diptera	SM	No	NA	NA	Yes
759	Tabanca et al., 2010	2010	Essential-oil, Isolated	Asteraceae, Meliaceae	Diptera, Hemiptera	SM	No	NA	NA	Yes
760	Tavares et al., 2010	2010	Essential-oil, Isolated	Meliaceae	Lepidoptera	SM	Yes	Natural enemies (Predators)	SM	Yes
761	Tavares et al., 2010	2010	Isolated	Meliaceae	Lepidoptera	SM	No	NA	NA	Yes
762	Toloza et al., 2010	2010	Essential-oil	Myrtaceae	Phthiraptera	SM	No	NA	NA	Yes
763	Toloza et al., 2010	2010	Essential-oil	Amaranthaceae, Apiaceae, Asteraceae, Cupressaceae, Euphorbiaceae, Fabaceae, Lamiaceae, Lauraceae, Loganiaceae, Monimiaceae, Myrtaceae, Schizaeaceae, Verbenaceae	Phthiraptera	SM	No	NA	NA	Yes
764	Urzua et al., 2010	2010	Essential-oil	Asteraceae	Diptera	SM	No	NA	NA	Yes
765	Xavier et al., 2010	2010	Essential-oil	Amaryllidaceae, Fabaceae, Meliaceae, Myrtaceae, Poaceae	NA	NA	Yes	Pollinators	B, SM	Yes
766	Xia et al., 2010	2010	Isolated	Meliaceae	Diptera	B, IGR, B, SM	No	NA	NA	Yes
767	Yang et al., 2010	2010	Essential-oil	Amaryllidaceae	Coleoptera	R, SM	No	NA	NA	Yes
768	Yang et al., 2010	2010	Essential-oil	Amaryllidaceae	Coleoptera	R, SM	No	NA	NA	Yes
769	Yang et al., 2010	2010	Essential-oil	Lamiaceae, Myrtaceae	Hemiptera	B, SM	No	NA	NA	Yes
770	Yang et al., 2010	2010	Essential-oil, Extract	Amaranthaceae, Asteraceae, Ericaceae, Lamiaceae	Hemiptera	B, B	No	NA	NA	Yes
771	Zhang et al., 2010	2010	Isolated	Cupressaceae	Coleoptera	SM	No	NA	NA	Yes
772	Zhu et al., 2010	2010	Essential-oil	Lamiaceae	Diptera	B	No	NA	NA	Yes
773	Zibaee et al., 2010	2010	Extract	Asteraceae, Lamiaceae	Lepidoptera	B, SM	No	NA	NA	Yes
774	Baskar et al., 2010	2010	Extract	Lecythidaceae	Lepidoptera	B, SM	No	NA	NA	No
775	Betancur R et al., 2010	2010	Essential-oil	Monimiaceae	Coleoptera	SM	No	NA	NA	No
776	Chu et al., 2010	2010	Essential-oil	Schisandraceae	Coleoptera	SM	No	NA	NA	No
777	Kuppusamy and Murugan, 2010	2010	Extract	Acanthaceae	Diptera	IGR, R, SM	No	NA	NA	No
778	Li et al., 2010	2010	Isolated	Ericaceae	Lepidoptera	SM	No	NA	NA	No
779	Liu et al., 2010	2010	Isolated	Malvaceae	Lepidoptera	B, SM	No	NA	NA	No
780	Lopez et al., 2010	2010	Isolated	NA	Coleoptera	SM	No	NA	NA	No
781	Lopez and Pascual-Villalobos, 2010	2010	Isolated	NA	Coleoptera	SM	No	NA	NA	No
782	Lu and Wu, 2010	2010	Essential-oil	Simaroubaceae	Coleoptera, Psocoptera	B, SM	No	NA	NA	No
783	Naik et al., 2010	2010	Essential-oil	Combretaceae	NA	NA	Yes	Pollinators	B	No
784	Nielsen et al., 2010	2010	Extract	Brassicaceae	Coleoptera	SM	No	NA	NA	No
785	Oliveira et al., 2010	2010	Extract	Burseraceae, Clusiaceae, Connaraceae, Convolvulaceae, Lecythidaceae, Ochnaceae, Polygonaceae, Rubiaceae	Diptera	SM	No	NA	NA	No
786	Patil et al., 2010	2010	Extract, Isolated	Rosaceae, Zygophyllaceae	Hemiptera	B, SM	No	NA	NA	No
787	Perez et al., 2010	2010	Extract	Sapindaceae	Coleoptera	SM	No	NA	NA	No
788	Perumalsamy et al., 2010	2010	Extract	Aristolochiaceae	Diptera	SM	No	NA	NA	No
789	Rani and Rajasekharreddy, 2010	2010	Isolated	Malvaceae	Coleoptera	SM	No	NA	NA	No
790	Santos et al., 2010	2010	Isolated	NA	Diptera	SM	No	NA	NA	No
791	Tang et al., 2010	2010	Extract	Thymelaeaceae	Hemiptera, Lepidoptera	SM	No	NA	NA	No
792	Tariq et al., 2010	2010	Essential-oil	Acoraceae	Diptera	IGR, SM	No	NA	NA	No
793	Tong and Coats, 2010	2010	Isolated	NA	Blattodea, Diptera	SM	No	NA	NA	No
794	Urzua et al., 2010	2010	Essential-oil	Monimiaceae	Diptera	SM	No	NA	NA	No
795	Zapata and Smagghe, 2010	2010	Essential-oil	Atherospermataceae, Winteraceae	Coleoptera	B, SM	No	NA	NA	No
796	Zapata et al., 2010	2010	Extract	Winteraceae	Hemiptera	B, SM	No	NA	NA	No
797	Zeng et al., 2010	2010	Isolated	Nitrariaceae	Diptera, Hemiptera	SM	No	NA	NA	No
798	Zhang et al., 2010	2010	Isolated	Celastraceae	Lepidoptera	SM	No	NA	NA	No
799	Abbasipour et al., 2011	2011	Essential-oil	Zingiberaceae	Coleoptera	B, SM	No	NA	NA	Yes
800	Aciole et al., 2011	2011	Essential-oil	Annonaceae	Diptera	SM	No	NA	NA	Yes
801	Adda et al., 2011	2011	Extract	Lamiaceae	Lepidoptera	B, B	No	NA	NA	Yes
802	Adedire et al., 2011	2011	Extract	Anacardiaceae	Coleoptera	B, SM	No	NA	NA	Yes
803	Afshar et al., 2011	2011	Extract	Asteraceae	Coleoptera	SM	No	NA	NA	Yes
804	Ahmad et al., 2011	2011	Isolated	Meliaceae	Hemiptera	SM	No	NA	NA	Yes
805	Ahmad et al., 2011	2011	Extract	Asteraceae, Ginkgoaceae	Diptera	SM	No	NA	NA	Yes
806	Alam et al., 2011	2011	Extract	Apocynaceae, Asteraceae, Caprifoliaceae, Oleaceae, Rutaceae	Diptera	SM	No	NA	NA	Yes
807	Bagavan et al., 2011	2011	Extract	Myrtaceae	Phthiraptera	SM	No	NA	NA	Yes
808	Banerjee et al., 2011	2011	Extract	Rutaceae	Diptera	SM	No	NA	NA	Yes
809	Bansal et al., 2011	2011	Extract	Solanaceae	Diptera	SM	No	NA	NA	Yes
810	Barbosa et al., 2011	2011	Extract	Amaranthaceae, Fabaceae, Rutaceae	Hemiptera, Lepidoptera	SM	Yes	Natural enemies (Parasitoids, Predators)	R, SM	Yes
811	Bora and Khanikor, 2011	2011	Extract	Asteraceae, Lamiaceae	Lepidoptera	SM	Yes	Natural enemies (Parasitoids)	SM	Yes
812	Boursier et al., 2011	2011	Extract, Isolated	Meliaceae	Hemiptera, Lepidoptera	SM	No	NA	NA	Yes
813	Brisibe et al., 2011	2011	Powder	Asteraceae, Lamiaceae, Meliaceae	Coleoptera	B, SM	No	NA	NA	Yes
814	Buchholz et al., 2011	2011	Extract	Lamiaceae	Coleoptera	SM	Yes	Pollinators	SM	Yes
815	Bullangpoti et al., 2011	2011	Extract	Euphorbiaceae	Lepidoptera	SM	No	NA	NA	Yes
816	Caballero-Gallardo et al., 2011	2011	Essential-oil	Annonaceae, Asteraceae, Lamiaceae, Verbenaceae	Coleoptera	B	No	NA	NA	Yes
817	Cetin et al., 2011	2011	Extract	Anacardiaceae, Asteraceae, Hypericaceae, Lamiaceae	Diptera	SM	No	NA	NA	Yes
818	Chae et al., 2011	2011	Extract	Apiaceae	Hemiptera	SM	No	NA	NA	Yes
819	Chiffelle et al., 2011	2011	Extract	Meliaceae	Coleoptera	B, SM	No	NA	NA	Yes
820	Chu et al., 2011	2011	Essential-oil	Asteraceae	Diptera	SM	No	NA	NA	Yes
821	Chu et al., 2011	2011	Essential-oil	Lamiaceae	Coleoptera	SM	No	NA	NA	Yes
822	Chu et al., 2011	2011	Essential-oil	Lamiaceae	Coleoptera	SM	No	NA	NA	Yes
823	Cilek et al., 2011	2011	Essential-oil	Amaryllidaceae, Cupressaceae, Euphorbiaceae, Lamiaceae, Lauraceae, Poaceae	Diptera	SM	No	NA	NA	Yes
824	Conti et al., 2011	2011	Essential-oil	Lamiaceae	Coleoptera	B, SM	No	NA	NA	Yes
825	Costa Oliveira et al., 2011	2011	Extract	Anacardiaceae	Diptera	SM	No	NA	NA	Yes
826	Defago et al., 2011	2011	Extract	Meliaceae	Lepidoptera	B, IGR, SM	Yes	Natural enemies (Parasitoids)	B, SM	Yes
827	Defferrari et al., 2011	2011	Isolated	Fabaceae	Hemiptera	B, SM	No	NA	NA	Yes
828	Din et al., 2011	2011	Essential-oil, Extract	Rutaceae	Diptera	SM	No	NA	NA	Yes
829	Dolui et al., 2011	2011	Extract	Boraginaceae, Meliaceae	Lepidoptera	B, SM	No	NA	NA	Yes
830	Duan et al., 2011	2011	Extract	Asteraceae	Acari	SM	No	NA	NA	Yes
831	Ebadollahi, 2011	2011	Essential-oil	Lamiaceae	Coleoptera	SM	No	NA	NA	Yes
832	Ebadollahi and Mahboubi, 2011	2011	Essential-oil	Apiaceae	Coleoptera	SM	No	NA	NA	Yes
833	Elango et al., 2011	2011	Extract	Acanthaceae, Asteraceae, Menispermaceae, Rutaceae	Diptera	SM	No	NA	NA	Yes
834	Fan et al., 2011	2011	Essential-oil, Extract	Piperaceae	Lepidoptera	B, IGR, SM	No	NA	NA	Yes
835	Filgueiras et al., 2011	2011	Extract	Asteraceae, Fabaceae	Hemiptera	B, SM	No	NA	NA	Yes
836	Flores-Davila et al., 2011	2011	Extract	Annonaceae, Caricaceae, Cupressaceae, Euphorbiaceae, Meliaceae, Sapindaceae	Hemiptera	SM	No	NA	NA	Yes
837	Franz et al., 2011	2011	Essential-oil	Lamiaceae, Poaceae, Zingiberaceae	Coleoptera	SM	No	NA	NA	Yes
838	Geng et al., 2011	2011	Extract	Euphorbiaceae	Coleoptera	B	No	NA	NA	Yes
839	Gleiser et al., 2011	2011	Essential-oil	Asteraceae, Verbenaceae	Diptera	B	No	NA	NA	Yes
840	Gokce et al., 2011	2011	Extract	Apiaceae, Asteraceae	Lepidoptera	B, SM	No	NA	NA	Yes
841	Han et al., 2011	2011	Essential-oil	Myrtaceae	Acari	SM	No	NA	NA	Yes
842	Haroon et al., 2011	2011	Isolated	Meliaceae	Orthoptera	SM	No	NA	NA	Yes
843	Huang et al., 2011	2011	Isolated	Meliaceae	Lepidoptera	SM	No	NA	NA	Yes
844	Hymavathi et al., 2011	2011	Essential-oil	Fabaceae	Coleoptera	SM	No	NA	NA	Yes
845	Islam et al., 2011	2011	Isolated	Meliaceae	Hemiptera	SM	No	NA	NA	Yes
846	Issakul et al., 2011	2011	Extract	Acoraceae, Clusiaceae, Myrtaceae, Stemonaceae	Lepidoptera	B, SM	Yes	Detritivore, Pollinators	SM	Yes
847	Janini et al., 2011	2011	Essential-oil	Meliaceae	Hemiptera, Thysanoptera	SM	No	NA	NA	Yes
848	Juan et al., 2011	2011	Essential-oil	Myrtaceae	Diptera	SM	No	NA	NA	Yes
849	Kamalakannan et al., 2011	2011	Extract	Amaranthaceae, Euphorbiaceae	Diptera	SM	No	NA	NA	Yes
850	Kamaraj et al., 2011	2011	Extract	Annonaceae, Asteraceae	Diptera	SM	No	NA	NA	Yes
851	Karaborklu et al., 2011	2011	Essential-Oil	Amaranthaceae, Asteraceae, Lamiaceae, Lauraceae, Myrtaceae, Rutaceae	Lepidoptera	R, SM	No	NA	NA	Yes
852	Khanavi et al., 2011	2011	Extract	Asteraceae	Diptera	SM	No	NA	NA	Yes
853	Khanna et al., 2011	2011	Extract	Apocynaceae	Diptera	SM	No	NA	NA	Yes
854	Khater et al., 2011	2011	Essential-Oil	Apiaceae, Asteraceae, Lamiaceae	Diptera	IGR, SM	No	NA	NA	Yes
855	Kim et al., 2011	2011	Essential-oil	Amaryllidaceae, Annonaceae, Apiaceae, Asteraceae, Burseraceae, Caprifoliaceae, Cupressaceae, Ericaceae, Euphorbiaceae, Geraniaceae, Lamiaceae, Lauraceae, Myristicaceae, Myrtaceae, Oleaceae, Piperaceae, Poaceae, Rutaceae, Santalaceae, Schisandraceae, Zingiberaceae	Hemiptera	SM	No	NA	NA	Yes
856	Kovendan et al., 2011	2011	Extract	Euphorbiaceae	Diptera	SM	No	NA	NA	Yes
857	Kreutzweiser et al., 2011	2011	Isolated	Meliaceae	Coleoptera	B, SM	Yes	Detritivore	SM	Yes
858	Krifa et al., 2011	2011	Essential-oil, Extract	Apiaceae	Coleoptera, Diptera	SM	No	NA	NA	Yes
859	Kudom et al., 2011	2011	Extract, Powder	Meliaceae	Diptera	SM	No	NA	NA	Yes
860	Kuganathan and Ganeshalingam, 2011	2011	Extract	Solanaceae	Hymenoptera, Orthoptera	SM	No	NA	NA	Yes
861	Kumar et al., 2011	2011	Isolated	Meliaceae	Diptera	SM	No	NA	NA	Yes
862	Kumar et al., 2011	2011	Essential-oil	Lamiaceae, Myrtaceae, Poaceae, Zingiberaceae	Diptera	B, SM	No	NA	NA	Yes
863	Kumar et al., 2011	2011	Extract	Piperaceae	Diptera	SM	No	NA	NA	Yes
864	Kweka et al., 2011	2011	Extract	Anacardiaceae	Diptera	SM	No	NA	NA	Yes
865	Li et al., 2011	2011	Isolated	Fabaceae, Meliaceae	Coleoptera	B, SM	No	NA	NA	Yes
866	Liu et al., 2011	2011	Isolated	Cupressaceae	Coleoptera	SM	No	NA	NA	Yes
867	Liu et al., 2011	2011	Essential-oil	Lamiaceae	Coleoptera	SM	No	NA	NA	Yes
868	Liu et al., 2011	2011	Essential-oil	Apiaceae	Coleoptera	SM	No	NA	NA	Yes
869	Loh et al., 2011	2011	Essential-oil	Rutaceae	Lepidoptera	B, IGR, SM	No	NA	NA	Yes
870	Lopez et al., 2011	2011	Essential-oil	Asteraceae	Diptera, Hemiptera	B, SM	No	NA	NA	Yes
871	Lu et al., 2011	2011	Essential-oil	Asteraceae	Coleoptera	B, R, SM	No	NA	NA	Yes
872	Maharaj et al., 2011	2011	Extract	Amaranthaceae, Anacardiaceae, Annonaceae, Apiaceae, Apocynaceae, Araliaceae, Asphodelaceae, Asteraceae, Bignoniaceae, Salicaceae, Canellaceae, Capparaceae, Celastraceae, Chrysobalanaceae, Ebenaceae, Euphorbiaceae, Fabaceae, Gentianaceae, Lamiaceae, Loganiaceae, Malvaceae, Olacaceae, Pedaliaceae, Phyllanthaceae, Pittosporaceae, Plantaginaceae, Plumbaginaceae, Polygonaceae, Ranunculaceae, Rhamnacea…	Diptera	SM	No	NA	NA	Yes
873	Mathew and Thoppil, 2011	2011	Essential-oil	Lamiaceae	Diptera	SM	No	NA	NA	Yes
874	Na et al., 2011	2011	Essential-oil	Fabaceae, Lauraceae	Acari	SM	No	NA	NA	Yes
875	Nukenine et al., 2011	2011	Isolated, Powder	Lamiaceae, Meliaceae	Coleoptera	B, R, SM	No	NA	NA	Yes
876	Numa Vergel et al., 2011	2011	Extract	Amaryllidaceae	Acari	SM	Yes	Natural enemies (Predators)	SM	Yes
877	Park et al., 2011	2011	Essential-oil	Myrtaceae	Diptera	SM	Yes	Bioindicators	SM	Yes
878	Pavela, 2011	2011	Essential-oil	Apiaceae, Lamiaceae, Lauraceae, Rutaceae	Coleoptera	B, SM	No	NA	NA	Yes
879	Pavela, 2011	2011	Extract	Sapindaceae, Amaranthaceae, Apiaceae, Apocynaceae, Araliaceae, Aristolochiaceae, Asteraceae, Boraginaceae, Boraginaceae, Campanulaceae, Caryophyllaceae, Cistaceae, Crassulaceae, Cucurbitaceae, Euphorbiaceae, Fabaceae, Hypericaceae, Lamiaceae, Campanulaceae, Lythraceae, Malvaceae, Plantaginaceae, Polygonaceae, Ranunculaceae, Rosaceae, Rubiaceae, Salicaceae, Schisandraceae, Scrophulariaceae, Scroph…	Lepidoptera	B, IGR, SM	No	NA	NA	Yes
880	Peyrovi et al., 2011	2011	Essential-oil	Apiaceae	Lepidoptera	B	No	NA	NA	Yes
881	Phasomkusolsil and Soonwera, 2011	2011	Essential-oil	Annonaceae, Lamiaceae, Myrtaceae, Poaceae, Rutaceae	Diptera	SM	No	NA	NA	Yes
882	Predes Trindade et al., 2011	2011	Extract	Annonaceae	Lepidoptera	IGR, SM	No	NA	NA	Yes
883	Quintana et al., 2011	2011	Extract	Fabaceae, Winteraceae	Coleoptera	B, SM	No	NA	NA	Yes
884	Rajakumar and Rahuman, 2011	2011	Extract	Asteraceae	Diptera	SM	No	NA	NA	Yes
885	Rashmi et al., 2011	2011	Extract	Apocynaceae	Lepidoptera, Plecoptera	SM	No	NA	NA	Yes
886	Sahayaraj et al., 2011	2011	Extract	Annonaceae, Asteraceae, Convolvulaceae, Dennstaedtiaceae, Lamiaceae	Hemiptera	SM	No	NA	NA	Yes
887	Sandoval-Mojica and Capinera, 2011	2011	Extract	Fabaceae, Liliaceae, Meliaceae	Coleoptera, Orthoptera	B, SM	No	NA	NA	Yes
888	Shukla et al., 2011	2011	Essential-oil	Myrtaceae, Verbenaceae	Coleoptera	B, SM	No	NA	NA	Yes
889	Siddiqi et al., 2011	2011	Extract	Zingiberaceae	Diptera	R, SM	No	NA	NA	Yes
890	Simmons and Abd-Rabou, 2011	2011	Essential-oil, Isolated	Meliaceae, Simmondsiaceae	Hemiptera	SM	Yes	Natural enemies (Parasitoids, Predators)	SM	Yes
891	Singh, 2011	2011	Powder	Myrtaceae, Piperaceae, Solanaceae	Coleoptera	B, SM	No	NA	NA	Yes
892	Souza et al., 2011	2011	Extract	Anacardiaceae, Caryocaraceae, Chrysobalanaceae, Connaraceae, Fabaceae, Polygonaceae, Rhamnaceae, Sapindaceae	Diptera	SM	Yes	Vertebrates	SM	Yes
893	Stoffel Efrom et al., 2011	2011	Extract	Fabaceae, Meliaceae	Diptera	B, SM	No	NA	NA	Yes
894	Stoffel Efrom et al., 2011	2011	Extract	Fabaceae, Meliaceae	NA	NA	Yes	Natural enemies (Predators)	SM	Yes
895	Strom and Roton, 2011	2011	Essential-oil	Cupressaceae	Coleoptera	B	No	NA	NA	Yes
896	Sukhirun et al., 2011	2011	Extract	Zingiberaceae	Diptera	SM	No	NA	NA	Yes
897	Tavares et al., 2011	2011	Extract	Piperaceae	Lepidoptera	SM	No	NA	NA	Yes
898	Tia et al., 2011	2011	Essential-oil	Verbenaceae, Zingiberaceae	Hemiptera	SM	No	NA	NA	Yes
899	Tobon and Fceutica, 2011	2011	Extract	Poaceae	Diptera	SM	No	NA	NA	Yes
900	Tozlu et al., 2011	2011	Essential-oil	Asteraceae, Clusiaceae, Lamiaceae	Coleoptera	SM	No	NA	NA	Yes
901	Tripathy et al., 2011	2011	Extract	Anacardiaceae, Verbenaceae	Diptera	SM	No	NA	NA	Yes
902	Trudel and Bomblies, 2011	2011	Powder	Meliaceae	Diptera	IGR, SM	No	NA	NA	Yes
903	Ukeh and Urnoetok, 2011	2011	Isolated	Zingiberaceae	Coleoptera	B	No	NA	NA	Yes
904	Urzua et al., 2011	2011	Essential-oil	Anacardiaceae	Diptera	SM	No	NA	NA	Yes
905	Vassiliou, 2011	2011	Isolated	Meliaceae	Lepidoptera	SM	No	NA	NA	Yes
906	Vassiliou, 2011	2011	Extract	Amaryllidaceae, Asteraceae, Meliaceae	Thysanoptera	B, SM	No	NA	NA	Yes
907	Verma et al., 2011	2011	Essential-oil	Euphorbiaceae, Fabaceae	Isoptera	SM	No	NA	NA	Yes
908	Verza et al., 2011	2011	Isolated	Rutaceae	Hymenoptera	B, SM	No	NA	NA	Yes
909	Villafane et al., 2011	2011	Essential-oil, Extract	Rutaceae	Lepidoptera	B, SM	No	NA	NA	Yes
910	Xue-gui et al. 2011	2011	Extract	Meliaceae, Moraceae	Diptera	SM	No	NA	NA	Yes
911	Wearing et al., 2011	2011	Extract	Meliaceae	Hymenoptera	SM	No	NA	NA	Yes
912	Werdin Gonzalez et al., 2011	2011	Essential-oil	Lamiaceae	Hemiptera	B, SM	No	NA	NA	Yes
913	Xu and Zhang, 2011	2011	Isolated	Meliaceae	Lepidoptera	IGR, SM	No	NA	NA	Yes
914	Youssif and Shaalan, 2011	2011	Essential-oil	Aquifoliaceae, Lauraceae	Diptera	IGR, SM	No	NA	NA	Yes
915	Zhu et al., 2011	2011	Essential-oil	Lamiaceae	Diptera	B, SM	No	NA	NA	Yes
916	Zibaee et al., 2011	2011	Extract	Asteraceae	Lepidoptera	B, SM	No	NA	NA	Yes
917	Abdullahi et al., 2011	2011	Extract	Orobanchaceae, Rubiaceae	Diptera	SM	No	NA	NA	No
918	Chaudhary et al., 2011	2011	Essential-oil	Pinaceae	Lepidoptera	SM	No	NA	NA	No
919	Chen et al., 2011	2011	Essential-oil	Brassicaceae	Coleoptera, Lepidoptera	SM	No	NA	NA	No
920	Chu et al., 2011	2011	Essential-oil	Schisandraceae	Coleoptera	SM	No	NA	NA	No
921	Du et al., 2011	2011	Extract	Rhizophoraceae	Coleoptera	B	No	NA	NA	No
922	Figueroa-Brito et al., 2011	2011	Extract	Caricaceae	Lepidoptera	SM	No	NA	NA	No
923	Germinara et al., 2011	2011	Extract	Scrophulariaceae	Diptera	IGR, SM	No	NA	NA	No
924	Gonzalez-Audino et al., 2011	2011	Extract	Geraniaceae	Phthiraptera	SM	No	NA	NA	No
925	Huang et al., 2011	2011	Isolated	Acoraceae	Coleoptera	SM	No	NA	NA	No
926	Jayaseelan et al., 2011	2011	Extract	Menispermaceae	Diptera, Phthiraptera	SM	No	NA	NA	No
927	Jeon et al., 2011	2011	Extract	Ebenaceae	Hemiptera	SM	No	NA	NA	No
928	Jeon et al., 2011	2011	Extract	Bignoniaceae	Hemiptera	SM	No	NA	NA	No
929	Kim and Lan, 2011	2011	Isolated	Clusiaceae	Coleoptera	B, SM	No	NA	NA	No
930	Koodalingam et al., 2011	2011	Extract	Sapindaceae	Diptera	SM	No	NA	NA	No
931	Li et al., 2011	2011	Essential-oil	Schisandraceae	Coleoptera	SM	No	NA	NA	No
932	Marinho-Prado et al., 2011	2011	Isolated	NA	Lepidoptera	B, IGR, R, SM	No	NA	NA	No
933	Moreira et al., 2011	2011	Isolated	NA	Lepidoptera	B, IGR, SM	No	NA	NA	No
934	Niu et al., 2011	2011	Isolated	NA	Lepidoptera	SM	No	NA	NA	No
935	Park et al., 2011	2011	Extract	Papaveraceae	Hemiptera	SM	No	NA	NA	No
936	Pavela, 2011	2011	Isolated	NA	Lepidoptera	B, SM	No	NA	NA	No
937	Qi et al., 2011	2011	Isolated	Celastraceae	Lepidoptera	SM	No	NA	NA	No
938	Ranger et al., 2011	2011	Essential-oil	NA	Coleoptera	B, SM	No	NA	NA	No
939	Rani et al., 2011	2011	Extract	Arecaceae, Combretaceae	Coleoptera	B, R, SM	No	NA	NA	No
940	Roy et al., 2011	2011	Extract	Polygonaceae	Acari	B, SM	No	NA	NA	No
941	Santos et al., 2011	2011	Isolated	NA	Diptera	SM	No	NA	NA	No
942	Vinayachandra et al., 2011	2011	Extract	Myristicaceae	Diptera	SM	No	NA	NA	No
943	Zahran et al., 2011	2011	Isolated	NA	Diptera	IGR, SM	No	NA	NA	No
944	Zhang et al., 2011	2011	Isolated	Celastraceae	Lepidoptera	SM	No	NA	NA	No
945	Ahmad et al., 2012	2012	Isolated	Meliaceae	Lepidoptera	B, IGR, R, SM	No	NA	NA	Yes
946	Ahmad et al., 2012	2012	Isolated	Fabaceae	Lepidoptera	SM	No	NA	NA	Yes
947	Akhtar et al., 2012	2012	Isolated	Ebenaceae, Fabaceae, Lamiaceae	Acari, Hemiptera	SM	No	NA	NA	Yes
948	Akhtar et al., 2012	2012	Isolated	Ebenaceae, Fabaceae, Ranunculaceae	Lepidoptera	B, SM	No	NA	NA	Yes
949	Akhtar et al., 2012	2012	Essential-oil	Lamiaceae, Lauraceae, Myrtaceae	Lepidoptera	B	No	NA	NA	Yes
950	Ali et al., 2012	2012	Extract	Solanaceae	Coleoptera	R, SM	No	NA	NA	Yes
951	Alvarenga et al., 2012	2012	Extract	Meliaceae	Diptera	SM	Yes	Natural enemies (Parasitoids)	R, SM	Yes
952	Amerasan et al., 2012	2012	Extract	Fabaceae	Diptera	B, SM	No	NA	NA	Yes
953	Anstrom et al., 2012	2012	Isolated	Apocynaceae, Calophyllaceae, Euphorbiaceae, Grossulariaceae, Saxifragaceae	Diptera	SM	No	NA	NA	Yes
954	Balusu and Fadamiro, 2012	2012	Isolated	Asteraceae, Meliaceae	Coleoptera	B, SM	No	NA	NA	Yes
955	Bansal et al., 2012	2012	Extract	Apocynaceae, Fabaceae	Diptera	SM	No	NA	NA	Yes
956	Basedow et al., 2012	2012	Isolated	Meliaceae	Lepidoptera	B, IGR, SM	No	NA	NA	Yes
957	Ben Jemaa et al., 2012	2012	Essential-oil	Lauraceae	Coleoptera	B, SM	No	NA	NA	Yes
958	Benelli et al., 2012	2012	Essential-oil	Cupressaceae, Lamiaceae	Diptera	SM	No	NA	NA	Yes
959	Berlitz et al., 2012	2012	Extract	Meliaceae	Coleoptera, Lepidoptera	SM	No	NA	NA	Yes
960	Bertoli et al., 2012	2012	Essential-oil	Apiaceae, Asteraceae, Lamiaceae, Myrtaceae	Coleoptera	B, SM	No	NA	NA	Yes
961	Bilal et al., 2012	2012	Extract	Apiaceae, Asphodelaceae, Euphorbiaceae, Fabaceae, Lauraceae, Linaceae, Myrtaceae, Phyllanthaceae, Piperaceae, Ranunculaceae	Diptera	SM	No	NA	NA	Yes
962	Bilal et al., 2012	2012	Isolated	Rutaceae	Diptera	SM	No	NA	NA	Yes
963	Bisotto-De-Oliveira et al., 2012	2012	Extract	Fabaceae, Meliaceae	Diptera	B, SM	No	NA	NA	Yes
964	Boulogne et al., 2012	2012	Extract	Clusiaceae, Apocynaceae, Solanaceae, Annonaceae, Meliaceae	Hymenoptera	B, SM	No	NA	NA	Yes
965	Boulogne et al., 2012	2012	Extract	Amaryllidaceae, Euphorbiaceae, Fabaceae, Solanaceae	Hymenoptera	B	No	NA	NA	Yes
966	Budin et al., 2012	2012	Essential-oil	Lauraceae	NA	NA	Yes	Vertebrates	SM	Yes
967	Bullangpoti et al., 2012	2012	Extract	Euphorbiaceae, Meliaceae	Lepidoptera	B, IGR, SM	No	NA	NA	Yes
968	Cardenas et al., 2012	2012	Essential-oil	Asteraceae	Diptera	SM	No	NA	NA	Yes
969	Chu et al., 2012	2012	Essential-oil	Lamiaceae	Coleoptera, Diptera	SM	No	NA	NA	Yes
970	Conti et al., 2012	2012	Essential-oil	Lamiaceae	Diptera	B, SM	No	NA	NA	Yes
971	Correia-Oliveira et al., 2012	2012	Extract	Annonaceae, Euphorbiaceae, Meliaceae, Myrtaceae, Poaceae, Sapindaceae, Verbenaceae	NA	NA	Yes	Pollinators	SM	Yes
972	Costa et al., 2012	2012	Extract	Annonaceae	Diptera	SM	No	NA	NA	Yes
973	De Andrade et al., 2012	2012	Extract	Amaranthaceae, Apiaceae, Fabaceae, Meliaceae, Piperaceae, Poaceae	Hemiptera	SM	No	NA	NA	Yes
974	De Oliveira et al., 2012	2012	Isolated	Meliaceae	NA	NA	Yes	Natural enemies (Predators)	B, SM	Yes
975	Derbalah, 2012	2012	Extract	Asteraceae, Celastraceae, Fabaceae, Malvaceae	Coleoptera	R, SM	Yes	Vertebrates	SM	Yes
976	Devappa et al., 2012	2012	Extract	Euphorbiaceae	Lepidoptera	B, SM	No	NA	NA	Yes
977	Ebadollahi et al., 2012	2012	Essential-oil	Apiaceae, Lamiaceae	Coleoptera	SM	No	NA	NA	Yes
978	Echegaray and Cloyd, 2012	2012	Isolated	Lamiaceae, Meliaceae	Coleoptera	IGR, SM	No	NA	NA	Yes
979	Estefania Rossi et al., 2012	2012	Essential-oil	Lamiaceae	Diptera	SM	No	NA	NA	Yes
980	Fouad et al., 2012	2012	Extract	Asteraceae, Bignoniaceae	Coleoptera	B	No	NA	NA	Yes
981	Gallardo et al., 2012	2012	Essential-oil	Geraniaceae, Poaceae	Phthiraptera	SM	No	NA	NA	Yes
982	Govindarajan et al., 2012	2012	Essential-oil	Lamiaceae	Diptera	SM	No	NA	NA	Yes
983	Greive and Barnes, 2012	2012	Essential-oil	Amaranthaceae, Asteraceae, Burseraceae, Lamiaceae, Myrtaceae	Phthiraptera	B	No	NA	NA	Yes
984	Grzybowski et al., 2012	2012	Essential-oil	Annonaceae, Piperaceae	Diptera	SM	No	NA	NA	Yes
985	Guo et al., 2012	2012	Isolated	Meliaceae	Lepidoptera	SM	No	NA	NA	Yes
986	Guo et al., 2012	2012	Isolated	Meliaceae	Lepidoptera	IGR, SM	No	NA	NA	Yes
987	Hashemi and Safavi, 2012	2012	Essential-oil	Cupressaceae	Coleoptera	SM	No	NA	NA	Yes
988	Jiang et al., 2012	2012	Essential-oil	Asteraceae	Coleoptera	SM	No	NA	NA	Yes
989	Jiang et al., 2012	2012	Essential-oil	Aquifoliaceae, Cupressaceae, Lamiaceae, Lauraceae, Myrtaceae, Poaceae	Lepidoptera	B, SM	No	NA	NA	Yes
990	Kanhere et al., 2012	2012	Extract	Meliaceae	Coleoptera	SM	No	NA	NA	Yes
991	Khani and Asghari, 2012	2012	Essential-oil	Asteraceae, Fabaceae, Lamiaceae	Coleoptera	SM	No	NA	NA	Yes
992	Kim et al., 2012	2012	Essential-oil	Amaryllidaceae, Annonaceae, Apiaceae, Asteraceae, Burseraceae, Caprifoliaceae, Cupressaceae, Ericaceae, Euphorbiaceae, Fabaceae, Geraniaceae, Lamiaceae, Lauraceae, Myristicaceae, Myrtaceae, Oleaceae, Pinaceae, Piperaceae, Poaceae, Rosaceae, Rutaceae, Santalaceae, Schisandraceae, Zingiberaceae	Diptera	SM	No	NA	NA	Yes
993	Kovendan et al., 2012	2012	Extract	Asteraceae, Euphorbiaceae, Rutaceae	Diptera	SM	No	NA	NA	Yes
994	Kovendan et al., 2012	2012	Extract	Apocynaceae	Diptera	SM	No	NA	NA	Yes
995	Kovendan et al., 2012	2012	Extract	Euphorbiaceae, Lamiaceae, Malvaceae	Diptera	SM	No	NA	NA	Yes
996	Kovendan et al., 2012	2012	Extract	Lamiaceae	Diptera	SM	No	NA	NA	Yes
997	Kumar et al., 2012	2012	Extract	Apocynaceae	Diptera	B, SM	No	NA	NA	Yes
998	Kumar et al., 2012	2012	Extract	Solanaceae	Diptera	SM	Yes	Natural enemies (Predators)	B, SM	Yes
999	Kumar et al., 2012	2012	Extract	Solanaceae	Diptera	SM	No	NA	NA	Yes
1000	Kumar et al., 2012	2012	Extract	Malvaceae, Amaranthaceae, Phyllanthaceae, Amaryllidaceae, Zingiberaceae, Cucurbitaceae, Verbenaceae, Euphorbiaceae, Apiaceae, Putranjivaceae, Asteraceae, Myristicaceae, Fabaceae, Myrtaceae	Diptera	SM	No	NA	NA	Yes
1001	Kweka et al., 2012	2012	Extract	Lamiaceae	Diptera	B	No	NA	NA	Yes
1002	Liu et al., 2012	2012	Essential-oil	Asteraceae	Diptera	SM	No	NA	NA	Yes
1003	Liu et al., 2012	2012	Extract	Rutaceae	Diptera	SM	No	NA	NA	Yes
1004	Liu et al., 2012	2012	Essential-oil	Zingiberaceae	Psocoptera	SM	No	NA	NA	Yes
1005	Lo Bue et al., 2012	2012	Isolated	Meliaceae	Lepidoptera	SM	No	NA	NA	Yes
1006	Lozano Da Silva et al., 2012	2012	Isolated	Meliaceae	Lepidoptera	SM	No	NA	NA	Yes
1007	Lu et al., 2012	2012	Extract	Lamiaceae	Coleoptera	SM	No	NA	NA	Yes
1008	Lu et al., 2012	2012	Extract	Zingiberaceae	Coleoptera	B, SM	No	NA	NA	Yes
1009	Luong et al., 2012	2012	Extract	Meliaceae	Diptera	SM	No	NA	NA	Yes
1010	Malik et al., 2012	2012	Extract	Meliaceae	Coleoptera	SM	No	NA	NA	Yes
1011	Mamoon-Ur-Rashid et al., 2012	2012	Isolated	Meliaceae	Hemiptera, Lepidoptera, Thysanoptera	SM	No	NA	NA	Yes
1012	Mamoon-Ur-Rashid et al., 2012	2012	Essential-oil	Meliaceae	Hemiptera	R, SM	No	NA	NA	Yes
1013	Mann et al., 2012	2012	Essential-oil	Amaryllidaceae, Apiaceae, Lamiaceae, Myrtaceae, Rosaceae, Rutaceae	Hemiptera	B, SM	No	NA	NA	Yes
1014	Mansour et al., 2012	2012	Essential-oil	Apiaceae, Meliaceae, Piperaceae, Zingiberaceae	Diptera	SM	No	NA	NA	Yes
1015	Marimuthu et al., 2012	2012	Extract	Fabaceae	Diptera	SM	No	NA	NA	Yes
1016	Martins Fanela et al., 2012	2012	Extract	Meliaceae	Hemiptera	B, SM	No	NA	NA	Yes
1017	Masotti et al., 2012	2012	Extract	Asteraceae	Diptera	SM	No	NA	NA	Yes
1018	Mawussi et al., 2012	2012	Essential-oil	Lamiaceae	Coleoptera	SM	No	NA	NA	Yes
1019	Mishra et al., 2012	2012	Essential-oil	Lamiaceae	Coleoptera	B, SM	No	NA	NA	Yes
1020	Momanyi et al., 2012	2012	Isolated	Meliaceae	NA	NA	Yes	Natural enemies (Parasitoids)	IGR, R, SM	Yes
1021	Moreno et al., 2012	2012	Extract, Isolated	Amaranthaceae, Apiaceae, Apocynaceae, Asteraceae, Bignoniaceae, Dilleniaceae, Fabaceae, Monimiaceae, Myrtaceae, Nyctaginaceae, Papaveraceae, Piperaceae, Primulaceae, Salicaceae, Tropaeolaceae	Lepidoptera	SM	Yes	Natural enemies (Predators), Pollinators	SM	Yes
1022	Motazedian et al., 2012	2012	Essential-oil	Lamiaceae, Myrtaceae	Acari	B, SM	No	NA	NA	Yes
1023	Mukandiwa et al., 2012	2012	Extract	Asphodelaceae, Euphorbiaceae, Fabaceae, Rubiaceae, Rutaceae	Diptera	IGR, SM	No	NA	NA	Yes
1024	Murugan et al., 2012	2012	Extract	Euphorbiaceae	Diptera	SM	No	NA	NA	Yes
1025	Murugan et al., 2012	2012	Extract	Rutaceae	Diptera	B, SM	No	NA	NA	Yes
1026	Nicoletti et al., 2012	2012	Extract	Meliaceae	Diptera	SM	No	NA	NA	Yes
1027	Nirma et al., 2012	2012	Extract	Fabaceae	Diptera	SM	No	NA	NA	Yes
1028	Olmstead and Shelton, 2012	2012	Isolated	Meliaceae	Lepidoptera	SM	No	NA	NA	Yes
1029	Panneerselvam et al., 2012	2012	Extract	Asteraceae	Diptera	B, SM	No	NA	NA	Yes
1030	Pavela, 2012	2012	Essential-oil	Apiaceae, Lamiaceae, Myrtaceae	Lepidoptera	R, SM	No	NA	NA	Yes
1031	Percival et al., 2012	2012	Extract	Asteraceae	Lepidoptera	B, SM	No	NA	NA	Yes
1032	Priyadarshini et al., 2012	2012	Extract	Euphorbiaceae	Diptera	SM	No	NA	NA	Yes
1033	Prodhan et al., 2012	2012	Extract	Apocynaceae, Convolvulaceae, Fabaceae, Piperaceae, Polygonaceae	Diptera	SM	No	NA	NA	Yes
1034	Prophiro et al., 2012	2012	Essential-oil	Fabaceae, Meliaceae	Diptera	IGR, SM	No	NA	NA	Yes
1035	Purwatiningsih; Heather et al., 2012	2012	Essential-oil	Myrtaceae	Lepidoptera	B, R, SM	Yes	Natural enemies (Parasitoids)	B, SM	Yes
1036	Rajashekar et al., 2012	2012	Isolated	Apocynaceae	Coleoptera	SM	Yes	Vertebrates	SM	Yes
1037	Rao and Shivankar, 2012	2012	Extract	Meliaceae	NA	NA	Yes	Natural enemies (Predators)	R, SM	Yes
1038	Ribeiro et al., 2012	2012	Extract	Euphorbiaceae	Lepidoptera	IGR, SM	No	NA	NA	Yes
1039	Rojht et al., 2012	2012	Extract	Lamiaceae, Rutaceae	Coleoptera	B, R, SM	No	NA	NA	Yes
1040	Rossi et al., 2012	2012	Extract	Euphorbiaceae	Lepidoptera	B, IGR, SM	No	NA	NA	Yes
1041	Roy and Mukhopadhyay, 2012	2012	Extract	Meliaceae	Acari	B, SM	No	NA	NA	Yes
1042	Sabir et al., 2012	2012	Isolated	Meliaceae	Hemiptera, Lepidoptera	SM	No	NA	NA	Yes
1043	Sakthivadivel et al., 2012	2012	Extract	Meliaceae, Papaveraceae, Rutaceae, Sapindaceae	Diptera	SM	No	NA	NA	Yes
1044	Sanches Politi et al., 2012	2012	Extract	Asteraceae	Acari	B, R, SM	No	NA	NA	Yes
1045	Seo et al., 2012	2012	Essential-oil	Apiaceae, Fabaceae	Diptera	SM	Yes	Bioindicators	SM	Yes
1046	Shukla et al., 2012	2012	Essential-oil	Asteraceae	Coleoptera	B	No	NA	NA	Yes
1047	Sidi et al., 2012	2012	Isolated	Fabaceae, Meliaceae	NA	NA	Yes	Natural enemies (Parasitoids)	R, SM	Yes
1048	Silva et al., 2012	2012	Extract, Powder	Euphorbiaceae	Coleoptera	SM	No	NA	NA	Yes
1049	Soberon Risco et al., 2012	2012	Extract	Piperaceae	Lepidoptera	SM	No	NA	NA	Yes
1050	Souto et al., 2012	2012	Essential-oil	Piperaceae	Hymenoptera	SM	No	NA	NA	Yes
1051	Talbert and Wall, 2012	2012	Essential-oil	Lamiaceae, Lauraceae, Myrtaceae	Phthiraptera	SM	No	NA	NA	Yes
1052	Tavares et al., 2012	2012	Extract	Asteraceae, Bignoniaceae, Myrtaceae	NA	NA	Yes	Natural enemies (Predators)	SM	Yes
1053	Hieu et al., 2012	2012	Essential-oil	Rutaceae	Diptera	SM	No	NA	NA	Yes
1054	Trindade et al., 2012	2012	Extract	Piperaceae	Diptera	SM	No	NA	NA	Yes
1055	Tunca et al., 2012	2012	Extract	Asteraceae, Meliaceae	NA	NA	Yes	Natural enemies (Parasitoids)	B, IGR, SM	Yes
1056	Wang et al., 2012	2012	Extract	Apiaceae	Diptera	SM	No	NA	NA	Yes
1057	Yang et al., 2012	2012	Isolated	Asteraceae	Thysanoptera	B, R, SM	No	NA	NA	Yes
1058	Yi et al., 2012	2012	Isolated	Fabaceae, Meliaceae, Paeoniaceae	Hemiptera	SM	No	NA	NA	Yes
1059	Yuan and Hu, 2012	2012	Extract	Verbenaceae	Isoptera	B, SM	No	NA	NA	Yes
1060	Zhu et al., 2012	2012	Essential-oil	Lamiaceae	Diptera	B, B	No	NA	NA	Yes
1061	Zhu et al., 2012	2012	Essential-oil	Amaranthaceae	Blattodea	SM	No	NA	NA	Yes
1062	Zoubiri and Baaliouamer, 2012	2012	Essential-oil	Verbenaceae	Coleoptera	SM	No	NA	NA	Yes
1063	Anderson and Coats, 2012	2012	Isolated	NA	Acari, Blattodea, Diptera	SM	No	NA	NA	No
1064	Chang et al., 2012	2012	Essential-oil	Cyperaceae	Blattodea	SM	No	NA	NA	No
1065	Chuaycharoensuk et al., 2012	2012	Isolated	Geraniaceae	Diptera	SM	No	NA	NA	No
1066	De Geyter et al., 2012	2012	Isolated	Rosaceae	Hemiptera	B, SM	No	NA	NA	No
1067	De Lima Santos et al., 2012	2012	Extract	Moringaceae	Diptera	B, SM	No	NA	NA	No
1068	Farag et al., 2012	2012	Essential-oil, Extract	Geraniaceae	Lepidoptera	B, SM	No	NA	NA	No
1069	Freire et al., 2012	2012	Isolated	Sapindaceae	Lepidoptera	B, IGR	No	NA	NA	No
1070	Gokce et al., 2012	2012	Extract	Cannabaceae	Coleoptera	B, IGR	No	NA	NA	No
1071	Jayanthi et al., 2012	2012	Extract	Pontederiaceae	Diptera	B, SM	No	NA	NA	No
1072	Kamaraj et al., 2012	2012	Extract	Sapotaceae	Diptera	B, SM	No	NA	NA	No
1073	Kovendan et al., 2012	2012	Extract	Caricaceae	Diptera	SM	No	NA	NA	No
1074	Kovendan et al., 2012	2012	Extract	Rubiaceae	Diptera	SM	No	NA	NA	No
1075	Krishnappa et al., 2012	2012	Extract	Malvaceae	Diptera	B, SM	No	NA	NA	No
1076	Lalrotluanga et al., 2012	2012	Extract	Malpighiaceae	Diptera	B, SM	No	NA	NA	No
1077	Liu et al., 2012	2012	Essential-oil	Schisandraceae	Coleoptera	SM	No	NA	NA	No
1078	Liu et al., 2012	2012	Essential-oil	Vitaceae	Coleoptera	SM	No	NA	NA	No
1079	Marimuthu et al., 2012	2012	Extract	Lythraceae	Phthiraptera	SM	No	NA	NA	No
1080	Naghdi and Bandani, 2012	2012	Isolated	NA	Lepidoptera	B, IGR, SM	No	NA	NA	No
1081	Niu et al., 2012	2012	Isolated	NA	Lepidoptera	SM	No	NA	NA	No
1082	Ortiz et al., 2012	2012	Powder	Atherospermataceae	Coleoptera	B, SM	No	NA	NA	No
1083	Ortiz et al., 2012	2012	Extract, powder	Monimiaceae	Coleoptera	SM	No	NA	NA	No
1084	Paes et al., 2012	2012	Essential-oil	Brassicaceae	Coleoptera	SM	No	NA	NA	No
1085	Perumalsamy et al., 2012	2012	Extract	Aristolochiaceae	Diptera	SM	No	NA	NA	No
1086	Pethuan et al., 2012	2012	Isolated	Acanthaceae	Diptera, Lepidoptera	SM	No	NA	NA	No
1087	Pontual et al., 2012	2012	Extract	Moringaceae	Diptera	SM	No	NA	NA	No
1088	Rebolledo et al., 2012	2012	Essential-oil	Winteraceae	Coleoptera	B, SM	No	NA	NA	No
1089	Senthilkumar et al., 2012	2012	Essential-oil	Cucurbitaceae	Diptera	SM	No	NA	NA	No
1090	Sousa De Araujo et al., 2012	2012	Isolated	Capparaceae	Isoptera	B, SM	No	NA	NA	No
1091	Subramaniam et al., 2012	2012	Extract	Liliaceae	Diptera	SM	No	NA	NA	No
1092	Thanigaivel et al., 2012	2012	Extract	Acanthaceae	Diptera	SM	No	NA	NA	No
1093	Tong and Coats, 2012	2012	Isolated	NA	Diptera	SM	No	NA	NA	No
1094	Waliwitiya et al., 2012	2012	Isolated	NA	Diptera	B, SM	No	NA	NA	No
1095	Yun et al., 2012	2012	Essential-oil	Brassicaceae	Acari	SM	No	NA	NA	No
1096	Abro et al., 2013	2013	Isolated	Meliaceae	Lepidoptera	SM	No	NA	NA	Yes
1097	Ahmad et al., 2013	2013	Isolated	Meliaceae	Lepidoptera	R, SM	No	NA	NA	Yes
1098	Ahmadi et al., 2013	2013	Essential-oil	Lamiaceae	Coleoptera	SM	No	NA	NA	Yes
1099	Akhtar and Isman, 2013	2013	Isolated	Fabaceae, Meliaceae, Salicaceae	Hemiptera	SM	No	NA	NA	Yes
1100	Albuquerque et al., 2013	2013	Essential-oil	Lamiaceae	Hymenoptera	B, SM	No	NA	NA	Yes
1101	Amoabeng et al., 2013	2013	Essential-oil, Extract	Asteraceae, Euphorbiaceae, Fabaceae, Lamiaceae, Solanaceae	Hemiptera, Lepidoptera	SM	Yes	Natural enemies (Predators)	SM	Yes
1102	Avelar-Freitas et al., 2013	2013	Extract	Asteraceae	Hemiptera	SM	No	NA	NA	Yes
1103	Aziz et al., 2013	2013	Essential-oil, Extract	Meliaceae	Hemiptera	SM	Yes	Natural enemies (Parasitoids)	SM	Yes
1104	Azokou et al., 2013	2013	Extract	Anacardiaceae, Apocynaceae, Asteraceae, Bignoniaceae, Bixaceae, Boraginaceae, Celastraceae, Combretaceae, Euphorbiaceae, Fabaceae, Loranthaceae, Malvaceae, Meliaceae, Moraceae, Olacaceae, Orchidaceae, Poaceae, Polygalaceae, Rubiaceae, Sapindaceae, Sapotaceae, Verbenaceae, Vitaceae, Zingiberaceae	Diptera	SM	No	NA	NA	Yes
1105	Balusu and Fadamiro, 2013	2013	Isolated	Asteraceae	Coleoptera	SM	No	NA	NA	Yes
1106	Basbagci and Erler, 2013	2013	Essential-oil	Lamiaceae	Diptera	SM	No	NA	NA	Yes
1107	Ben Jemaa et al., 2013	2013	Essential-oil	Myrtaceae	Lepidoptera	SM	No	NA	NA	Yes
1108	Benelli et al., 2013	2013	Essential-oil	Myrtaceae	Diptera	SM	Yes	Natural enemies (Parasitoids)	SM	Yes
1109	Biondi et al., 2013	2013	Isolated	Meliaceae	NA	NA	Yes	Natural enemies (Parasitoids)	R, SM	Yes
1110	Bossou et al., 2013	2013	Essential-oil	Amaranthaceae, Bixaceae, Myrtaceae, Poaceae, Polygalaceae	Diptera	SM	No	NA	NA	Yes
1111	Bragato Pistori et al., 2013	2013	Extract	Anacardiaceae	Hemiptera	IGR, R, SM	No	NA	NA	Yes
1112	Canale et al., 2013	2013	Essential-oil	Lamiaceae	Diptera	SM	No	NA	NA	Yes
1113	Castano-Quintana et al., 2013	2013	Extract	Asteraceae	Hymenoptera	SM	No	NA	NA	Yes
1114	Cheah et al., 2013	2013	Extract	Asteraceae	Diptera	B, SM	No	NA	NA	Yes
1115	Chu et al., 2013	2013	Essential-oil	Apiaceae	Coleoptera	SM	No	NA	NA	Yes
1116	Chu et al., 2013	2013	Essential-oil	Asteraceae	Coleoptera	SM	No	NA	NA	Yes
1117	Correia et al., 2013	2013	Isolated	Meliaceae	Lepidoptera	SM	No	NA	NA	Yes
1118	Costa et al., 2013	2013	Essential-oil	Poaceae	Hemiptera, Thysanoptera	SM	No	NA	NA	Yes
1119	Cruz-Estrada et al., 2013	2013	Extract	Acanthaceae, Annonaceae, Euphorbiaceae, Meliaceae, Phytolaccaceae	Hemiptera	SM	No	NA	NA	Yes
1120	De La Torre Rodriguez et al., 2013	2013	Extract	Araceae, Asteraceae, Euphorbiaceae, Lamiaceae, Meliaceae, Poaceae, Rutaceae, Verbenaceae	Diptera	SM	No	NA	NA	Yes
1121	Deletre et al., 2013	2013	Extract	Apiaceae, Asteraceae, Geraniaceae, Lamiaceae, Lauraceae, Meliaceae, Myrtaceae, Piperaceae, Poaceae, Rutaceae, Zingiberaceae	Diptera	B, SM	No	NA	NA	Yes
1122	Dhanker et al., 2013	2013	Isolated	Myrtaceae, Piperaceae	Diptera	SM	Yes	Natural enemies (Predators)	B, SM	Yes
1123	Diaz-Montano and Trumble, 2013	2013	Essential-oil	Apiaceae, Cupressaceae, Lamiaceae, Lauraceae, Liliaceae, Myrtaceae, Rutaceae	Hemiptera	B, SM	No	NA	NA	Yes
1124	Do Prado et al., 2013	2013	Essential-oil	Lamiaceae	Coleoptera	SM	No	NA	NA	Yes
1125	Dua et al., 2013	2013	Essential-oil	Fabaceae	Diptera	SM	No	NA	NA	Yes
1126	Ellse et al., 2013	2013	Essential-oil	Lamiaceae, Myrtaceae	Phthiraptera	SM	No	NA	NA	Yes
1127	Estefania Rossi and Maria Palacios, 2013	2013	Essential-oil	Rutaceae	Diptera	SM	No	NA	NA	Yes
1128	Evergetis et al., 2013	2013	Essential-oil	Apiaceae	Diptera	SM	No	NA	NA	Yes
1129	Fazal et al., 2013	2013	Essential-oil	Arecaceae, Meliaceae, Nitrariaceae, Rutaceae	Diptera	SM	No	NA	NA	Yes
1130	Gautam et al., 2013	2013	Extract	Acanthaceae, Lamiaceae	Diptera	SM	No	NA	NA	Yes
1131	Govindarajan et al., 2013	2013	Extract	Fabaceae	Diptera	SM	No	NA	NA	Yes
1132	Govindarajan et al., 2013	2013	Essential-oil	Lamiaceae	Diptera	SM	No	NA	NA	Yes
1133	Govindarajan et al., 2013	2013	Essential-oil	Lamiaceae	Diptera	SM	No	NA	NA	Yes
1134	Halder et al., 2013	2013	Essential-oil	Meliaceae	Hemiptera	SM	No	NA	NA	Yes
1135	Han et al., 2013	2013	Extract, Isolated	Rutaceae	Diptera	SM	No	NA	NA	Yes
1136	Hedjal-Chehheb et al., 2013	2013	Essential-oil	Cupressaceae	Coleoptera	R, SM	No	NA	NA	Yes
1137	Hsu et al., 2013	2013	Essential-oil	Poaceae	Diptera	B	No	NA	NA	Yes
1138	Kabir et al., 2013	2013	Extract	Apiaceae	Diptera	B, IGR, SM	No	NA	NA	Yes
1139	Kafle and Shih, 2013	2013	Extract	Myrtaceae	Hymenoptera	B, SM	No	NA	NA	Yes
1140	Kanis et al., 2013	2013	Extract	Piperaceae	Diptera	B, SM	No	NA	NA	Yes
1141	Karamaouna et al., 2013	2013	Essential-oil	Lamiaceae, Rutaceae	Hemiptera	SM	No	NA	NA	Yes
1142	Khater et al., 2013	2013	Essential-oil	Amaryllidaceae, Lamiaceae, Lauraceae	Diptera	SM	No	NA	NA	Yes
1143	Kiruba et al., 2013	2013	Powder	Acanthaceae, Apocynaceae, Aristolochiaceae, Capparaceae, Euphorbiaceae, Fabaceae, Lamiaceae, Malvaceae	Coleoptera	B, SM	No	NA	NA	Yes
1144	Kojima et al., 2013	2013	Isolated	Annonaceae	NA	NA	Yes	Vertebrates	SM	Yes
1145	Kordali et al., 2013	2013	Essential-oil	Asteraceae, Fabaceae, Hypericaceae, Lamiaceae	Coleoptera	SM	No	NA	NA	Yes
1146	Kovendan et al., 2013	2013	Extract	Euphorbiaceae	Diptera	B, SM	No	NA	NA	Yes
1147	Kumar et al., 2013	2013	Extract	Fabaceae	Diptera, Lepidoptera	IGR, R, SM	No	NA	NA	Yes
1148	Kumar et al., 2013	2013	Extract	Lamiaceae	Diptera	SM	No	NA	NA	Yes
1149	Kumar et al., 2013	2013	Essential-oil	Poaceae	Diptera	SM	No	NA	NA	Yes
1150	Kumral et al., 2013	2013	Extract	Solanaceae	Acari	B, SM	Yes	Natural enemies (Predators)	B, SM	Yes
1151	Ladhari et al., 2013	2013	Extract	Capparaceae, Euphorbiaceae	Lepidoptera	B, SM	No	NA	NA	Yes
1152	Lima et al., 2013	2013	Essential-oil	Euphorbiaceae, Lamiaceae, Myrtaceae, Poaceae, Verbenaceae	Isoptera	SM	No	NA	NA	Yes
1153	Liu et al., 2013	2013	Essential-oil	Asteraceae	Coleoptera	SM	No	NA	NA	Yes
1154	Liu et al., 2013	2013	Essential-oil	Asteraceae	Psocoptera	B, SM	No	NA	NA	Yes
1155	Ma et al., 2013	2013	Isolated	Meliaceae	Diptera	IGR, R, SM	No	NA	NA	Yes
1156	Matias et al., 2013	2013	Extract	Anacardiaceae	Hemiptera	SM	No	NA	NA	Yes
1157	Mckenna et al., 2013	2013	Extract	Meliaceae	Lepidoptera	SM	No	NA	NA	Yes
1158	Mishra et al., 2013	2013	Essential-oil	Myrtaceae, Rutaceae	Coleoptera	SM	No	NA	NA	Yes
1159	Mohan et al., 2013	2013	Extract	Solanaceae	Diptera	SM	No	NA	NA	Yes
1160	Mohite et al., 2013	2013	Oil	Fabaceae, Meliaceae	Lepidoptera	B	No	NA	NA	Yes
1161	Montenegro et al., 2013	2013	Isolated	Meliaceae, Winteraceae	Diptera	B, IGR, SM	No	NA	NA	Yes
1162	Mustac et al., 2013	2013	Essential-oil	Myrtaceae	Coleoptera	SM	No	NA	NA	Yes
1163	Muthu et al., 2013	2013	Extract	Lamiaceae, Meliaceae	Lepidoptera	B, SM	No	NA	NA	Yes
1164	Napoleao et al., 2013	2013	Extract	Anacardiaceae	Coleoptera	B, SM	No	NA	NA	Yes
1165	Nguemtchouin et al., 2013	2013	Essential-oil	Lamiaceae	Coleoptera	SM	No	NA	NA	Yes
1166	Ojo and Ogunleye, 2013	2013	Powder	Annonaceae, Apocynaceae, Aristolochiaceae, Clusiaceae, Fabaceae, Piperaceae	Coleoptera	R, SM	No	NA	NA	Yes
1167	Panneerselvam et al., 2013	2013	Extract	Euphorbiaceae	Diptera	SM	No	NA	NA	Yes
1168	Panneerselvam and Murugan, 2013	2013	Extract	Acanthaceae, Euphorbiaceae, Fabaceae	Diptera	B, SM	No	NA	NA	Yes
1169	Panneerselvam et al., 2013	2013	Extract	Apocynaceae	Diptera	SM	No	NA	NA	Yes
1170	Pavela and Vrchotova, 2013	2013	Essential-oil	Apiaceae	Lepidoptera	B, IGR, SM	No	NA	NA	Yes
1171	Pavela et al., 2013	2013	Isolated	Meliaceae	Hemiptera	B, SM	No	NA	NA	Yes
1172	Pavela et al., 2013	2013	Extract	Apiaceae	Hemiptera	SM	Yes	Natural enemies (Predators)	B, R, SM	Yes
1173	Pinheiro Carneiro et al., 2013	2013	Extract	Annonaceae	Hemiptera	R, SM	No	NA	NA	Yes
1174	Pinheiro et al., 2013	2013	Essential-oil	Poaceae	Hemiptera, Thysanoptera	SM	No	NA	NA	Yes
1175	Pinto et al., 2013	2013	Oil	Meliaceae	Hemiptera	SM	No	NA	NA	Yes
1176	Popovic et al., 2013	2013	Essential-oil	Lamiaceae	Lepidoptera	B	No	NA	NA	Yes
1177	Qu et al., 2013	2013	Isolated	Piperaceae	Lepidoptera	IGR, SM	No	NA	NA	Yes
1178	Raghavendra et al., 2013	2013	Extract	Asteraceae, Myrtaceae	Diptera	SM	No	NA	NA	Yes
1179	Rajashekar et al., 2013	2013	Essential-oil	Verbenaceae	Coleoptera	SM	No	NA	NA	Yes
1180	Rassami and Soonwera, 2013	2013	Extract	Fabaceae, Oxalidaceae	Phthiraptera	SM	No	NA	NA	Yes
1181	Real-Guerra et al., 2013	2013	Isolated	Fabaceae	Hemiptera	B, SM	No	NA	NA	Yes
1182	Ribeiro et al., 2013	2013	Extract	Annonaceae	Coleoptera	B, R, SM	No	NA	NA	Yes
1183	Rondelli et al., 2013	2013	Oil	Euphorbiaceae	Lepidoptera	SM	No	NA	NA	Yes
1184	Sajfrtova et al., 2013	2013	Essential-oil	Lamiaceae	Coleoptera, Diptera, Lepidoptera	SM	No	NA	NA	Yes
1185	Sakhanokho et al., 2013	2013	Essential-oil	Zingiberaceae	Diptera, Hemiptera, Hymenoptera	B, SM	No	NA	NA	Yes
1186	Sanches Politi et al., 2013	2013	Essential-oil	Asteraceae	Acari	R	No	NA	NA	Yes
1187	Sanchez-Ramos et al., 2013	2013	Isolated	Meliaceae	Diptera	IGR, R, SM	No	NA	NA	Yes
1188	Shalaby et al., 2013	2013	Extract	Euphorbiaceae, Loganiaceae, Solanaceae	Lepidoptera	SM	No	NA	NA	Yes
1189	Shapiro-Ilan et al., 2013	2013	Extract	Myrtaceae, Rutaceae	Coleoptera, Hemiptera	B, SM	No	NA	NA	Yes
1190	Sharawi et al., 2013	2013	Essential-oil	Lamiaceae, Myrtaceae	Blattodea	SM	No	NA	NA	Yes
1191	Shetty et al., 2013	2013	Isolated	Meliaceae	Diptera	SM	No	NA	NA	Yes
1192	Shin et al., 2013	2013	Essential-oil	Fabaceae, Myrtaceae	Acari	B	No	NA	NA	Yes
1193	Shirvani-Farsani et al., 2013	2013	Extract	Solanaceae	Diptera	SM	No	NA	NA	Yes
1194	Sidi et al., 2013	2013	Isolated	Fabaceae, Meliaceae	NA	NA	Yes	Natural enemies (Parasitoids)	R, SM	Yes
1195	Silva et al., 2013	2013	Essential-oil	Meliaceae	NA	NA	Yes	Natural enemies (Predators)	IGR, R, SM	Yes
1196	Silva et al., 2013	2013	Essential-oil	Meliaceae	NA	NA	Yes	Natural enemies (Predators)	IGR, R, SM	Yes
1197	Silva et al., 2013	2013	Isolated	Meliaceae	Diptera	SM	No	NA	NA	Yes
1198	Silva et al., 2013	2013	Extract	Meliaceae	Diptera	R, SM	No	NA	NA	Yes
1199	Sinthusiri and Soonwera, 2013	2013	Essential-oil	Lamiaceae, Poaceae	Diptera	SM	No	NA	NA	Yes
1200	Sousa et al., 2013	2013	Essential-oil	Apiaceae	Lepidoptera	B, IGR, SM	No	NA	NA	Yes
1201	Suganya et al., 2013	2013	Extract	Rutaceae	Diptera	SM	No	NA	NA	Yes
1202	Suman et al., 2013	2013	Isolated	Meliaceae	Diptera	IGR, SM	No	NA	NA	Yes
1203	Suwansirisilp et al., 2013	2013	Essential-oil	Lauraceae, Myrtaceae, Poaceae, Rutaceae	Diptera	B	No	NA	NA	Yes
1204	Tang et al., 2013	2013	Essential-oil	Aquifoliaceae, Asteraceae, Lauraceae, Myrtaceae, Oleaceae, Pinaceae	Hymenoptera	SM	No	NA	NA	Yes
1205	Tavares et al., 2013	2013	Extract	Asteraceae, Bignoniaceae, Fabaceae, Melastomataceae, Vochysiaceae	Coleoptera	IGR, SM	No	NA	NA	Yes
1206	Thein et al., 2013	2013	Extract	Lamiaceae, Poaceae, Zingiberaceae	Coleoptera	B, R, SM	No	NA	NA	Yes
1207	Tian et al., 2013	2013	Extract	Apiaceae	Diptera, Lepidoptera	SM	No	NA	NA	Yes
1208	Tilahun and Azerefegne, 2013	2013	Extract	Fabaceae	Lepidoptera	B	No	NA	NA	Yes
1209	Tome et al., 2013	2013	Isolated	Meliaceae	Lepidoptera	B, SM	No	NA	NA	Yes
1210	Tong and Bloomquist, 2013	2013	Essential-oil	Apiaceae, Asteraceae, Burseraceae, Cupressaceae, Lamiaceae, Lauraceae, Myrtaceae, Pedaliaceae, Piperaceae, Rubiaceae, Rutaceae, Santalaceae, Verbenaceae	Diptera	SM	No	NA	NA	Yes
1211	Tong et al., 2013	2013	Isolated	Lamiaceae	Diptera	SM	No	NA	NA	Yes
1212	Ulukanli et al., 2013	2013	Essential-oil	Lamiaceae	Coleoptera	SM	No	NA	NA	Yes
1213	Vasanthakumar et al., 2013	2013	Isolated	Meliaceae	Acari	B, SM	Yes	Natural enemies (Predators)	SM	Yes
1214	Wang et al., 2013	2013	Isolated	Berberidaceae, Meliaceae	Lepidoptera	IGR, SM	No	NA	NA	Yes
1215	Wen et al., 2013	2013	Essential-oil	Acoraceae, Amaranthaceae, Apiaceae, Aquifoliaceae, Asteraceae, Fabaceae, Lamiaceae, Lauraceae, Myrtaceae, Oleaceae, Onagraceae, Pinaceae, Rosaceae, Rutaceae, Schisandraceae, Zingiberaceae	Lepidoptera	B, SM	No	NA	NA	Yes
1216	Werdin Gonzalez et al., 2013	2013	Essential-oil	Anacardiaceae, Lamiaceae, Verbenaceae	NA	NA	Yes	Natural enemies (Parasitoids)	B, R, SM	Yes
1217	Willmott et al., 2013	2013	Isolated	Meliaceae	Thysanoptera	SM	No	NA	NA	Yes
1218	Yousef and Moustafa, 2013	2013	Essential-oil	Meliaceae	Lepidoptera	IGR, SM	No	NA	NA	Yes
1219	Zamora-Aviles et al., 2013	2013	Isolated	Meliaceae	Lepidoptera	IGR, SM	No	NA	NA	Yes
1220	Zandi-Sohani et al., 2013	2013	Essential-oil	Myrtaceae	Coleoptera	B, SM	No	NA	NA	Yes
1221	Zhang et al., 2013	2013	Isolated	Lamiaceae, Myrtaceae, Rutaceae	Lepidoptera	B	No	NA	NA	Yes
1222	Zhao et al., 2013	2013	Essential-oil	Amaryllidaceae	Hemiptera	SM	No	NA	NA	Yes
1223	Azevedo et al., 2013	2013	Isolated	Sapindaceae	Acari	R, SM	No	NA	NA	No
1224	Baek et al., 2013	2013	Extract	Papaveraceae	Hemiptera	SM	No	NA	NA	No
1225	Batallan et al., 2013	2013	Extract	Zygophyllaceae	Diptera	SM	No	NA	NA	No
1226	Castillo et al., 2013	2013	Extract	Bignoniaceae	Hemiptera	SM	No	NA	NA	No
1227	Cespedes et al., 2013	2013	Extract	Rhamnaceae	Coleoptera, Diptera, Lepidoptera	B, IGR, SM	No	NA	NA	No
1228	Cespedes et al., 2013	2013	Extract	Scrophulariaceae	Coleoptera, Diptera, Lepidoptera	SM	No	NA	NA	No
1229	Cui et al., 2013	2013	Isolated	Coriariaceae	Lepidoptera	B	No	NA	NA	No
1230	Da Silva et al., 2013	2013	Extract	Clusiaceae	Diptera	SM	No	NA	NA	No
1231	Da Silva et al., 2013	2013	Extract	Clusiaceae	Diptera	IGR, SM	No	NA	NA	No
1232	Dong et al., 2013	2013	Extract	Ericaceae	Lepidoptera	B	No	NA	NA	No
1233	Dong et al., 2013	2013	Isolated	Ericaceae	Lepidoptera	B, SM	No	NA	NA	No
1234	Eddaya et al., 2013	2013	Extract	Sapindaceae	Lepidoptera	B, SM	No	NA	NA	No
1235	Fernandes et al., 2013	2013	Extract	Sapotaceae	Hemiptera	IGR, SM	No	NA	NA	No
1236	Flores-Estevez et al., 2013	2013	Extract	Magnoliaceae	Lepidoptera	SM	No	NA	NA	No
1237	Hansson et al., 2013	2013	Oil	Brassicaceae	Hemiptera	SM	No	NA	NA	No
1238	Kalimuthu et al., 2013	2013	Extract	Moraceae	Diptera	SM	Yes	Natural enemies (Predators)	B	No
1239	Koodalingam et al., 2013	2013	Extract	Sapindaceae	Diptera	IGR, SM	No	NA	NA	No
1240	Liu et al., 2013	2013	Essential-oil	Caprifoliaceae	Psocoptera	SM	No	NA	NA	No
1241	Lucia et al., 2013	2013	Essential-oil	NA	Diptera	SM	No	NA	NA	No
1242	Oz et al., 2013	2013	Extract	Primulaceae	Diptera	SM	No	NA	NA	No
1243	Oz et al., 2013	2013	Essential-oil	NA	Blattodea	B	No	NA	NA	No
1244	Pavela, 2013	2013	Isolated	NA	Diptera	R, SM	No	NA	NA	No
1245	Ranger et al., 2013	2013	Essential-oil	NA	Coleoptera	SM	No	NA	NA	No
1246	Renugadevi et al., 2013	2013	Extract	Acanthaceae	Diptera	SM	No	NA	NA	No
1247	Shang et al., 2013	2013	Extract	Ranunculaceae	Acari	SM	No	NA	NA	No
1248	Silva et al., 2013	2013	Extract	Monimiaceae	Lepidoptera	B, IGR, SM	No	NA	NA	No
1249	Tavares et al., 2013	2013	Extract	Rubiaceae	Coleoptera, Lepidoptera	B, R, SM	No	NA	NA	No
1250	Udo, 2013	2013	Extract	Asparagaceae	Coleoptera	B, R, SM	No	NA	NA	No
1251	Urzua et al., 2013	2013	Essential-oil	Heliotropiaceae	Diptera	SM	No	NA	NA	No
1252	Veerakumar et al., 2013	2013	Extract	Malvaceae	Diptera	SM	No	NA	NA	No
1253	Zhang et al., 2013	2013	Isolated	Simaroubaceae	Lepidoptera	B, SM	No	NA	NA	No
1254	Zhang et al., 2013	2013	Isolated	Nyssaceae	Lepidoptera	SM	No	NA	NA	No
1255	Zhang et al., 2013	2013	Isolated	NA	Hemiptera	SM	No	NA	NA	No
1256	Abedi et al., 2014	2014	Isolated	Meliaceae	Lepidoptera	IGR, R, SM	No	NA	NA	Yes
1257	Abreu Narciso et al., 2014	2014	Isolated	Lauraceae	Diptera	SM	No	NA	NA	Yes
1258	Acda, 2014	2014	Extract	Annonaceae	Isoptera	B, SM	No	NA	NA	Yes
1259	Acda, 2014	2014	Extract	Annonaceae	Isoptera	B, SM	No	NA	NA	Yes
1260	Addesso et al., 2014	2014	Isolated	Meliaceae	Coleoptera	B, B	No	NA	NA	Yes
1261	Adebajo et al., 2014	2014	Extract	Anacardiaceae, Annonaceae, Apocynaceae, Asteraceae, Cannaceae, Costaceae, Euphorbiaceae, Fabaceae, Lamiaceae, Menispermaceae, Moraceae, Piperaceae, Rutaceae, Zingiberaceae	Diptera	SM	No	NA	NA	Yes
1262	Akca et al., 2014	2014	Isolated	Meliaceae	Lepidoptera	B, B	No	NA	NA	Yes
1263	Ali et al., 2014	2014	Essential-oil	Asteraceae	Diptera	B, SM	No	NA	NA	Yes
1264	Al-Rehaily et al., 2014	2014	Essential-oil	Rutaceae	Diptera	B, SM	No	NA	NA	Yes
1265	Alves et al., 2014	2014	Extract	Myrtaceae	Lepidoptera	IGR, R, SM	No	NA	NA	Yes
1266	Alves et al., 2014	2014	Essential-oil	Piperaceae	Lepidoptera	R	No	NA	NA	Yes
1267	Anand et al., 2014	2014	Isolated	Meliaceae	Lepidoptera	SM	No	NA	NA	Yes
1268	Andemo et al., 2014	2014	Extract	Fabaceae	Diptera	SM	No	NA	NA	Yes
1269	Barbosa et al., 2014	2014	Extract	Anacardiaceae, Euphorbiaceae, Fabaceae, Rubiaceae	Diptera	B, R, SM	Yes	Bioindicators, Vertebrates	SM	Yes
1270	Baskar et al., 2014	2014	Isolated	Lamiaceae, Meliaceae	Lepidoptera	SM	No	NA	NA	Yes
1271	Ben Slimane et al., 2014	2014	Essential-oil	Myrtaceae	Lepidoptera	SM	No	NA	NA	Yes
1272	Benelli et al., 2014	2014	Extract	Meliaceae	Diptera	B, B	No	NA	NA	Yes
1273	Bergmann and Raupp, 2014	2014	Isolated	Lamiaceae, Myrtaceae	Hemiptera	SM	No	NA	NA	Yes
1274	Birgucu et al., 2014	2014	Isolated	Meliaceae	Lepidoptera	IGR, SM	No	NA	NA	Yes
1275	Bockmann et al., 2014	2014	Isolated	Asteraceae, Meliaceae	Diptera	SM	No	NA	NA	Yes
1276	Boonyuan et al., 2014	2014	Essential-oil	Lamiaceae, Poaceae, Zingiberaceae	Diptera	B, SM	No	NA	NA	Yes
1277	Bosire et al., 2014	2014	Extract	Fabaceae	Diptera	SM	No	NA	NA	Yes
1278	Bucur et al., 2014	2014	Extract	Asteraceae, Meliaceae	Diptera	SM	No	NA	NA	Yes
1279	Caballero-Gallardo et al., 2014	2014	Essential-oil	Piperaceae	Coleoptera	B, SM	No	NA	NA	Yes
1280	Caballero-Gallardo et al., 2014	2014	Extract	Asteraceae, Lamiaceae, Piperaceae, Siparunaceae, Zingiberaceae	Coleoptera	B	No	NA	NA	Yes
1281	Calumpang et al., 2014	2014	Extract	Fabaceae	Hemiptera	B	No	NA	NA	Yes
1282	Campolo et al., 2014	2014	Essential-oil	Rutaceae	Coleoptera	SM	Yes	Microorganism	SM	Yes
1283	Candido Domingos et al., 2014	2014	Essential-oil	Piperaceae	Diptera	B, SM	No	NA	NA	Yes
1284	Celestino et al., 2014	2014	Isolated	Meliaceae	NA	NA	Yes	Natural enemies (Predators)	B, R, SM	Yes
1285	Chang et al., 2014	2014	Essential-oil	Apiaceae, Lauraceae, Myrtaceae	Diptera	SM	No	NA	NA	Yes
1286	Charpentier et al., 2014	2014	Essential-oil	Lamiaceae	NA	NA	Yes	Pollinators	SM	Yes
1287	Chen et al. 2014	2014	Isolated	Rutaceae	Diptera, Lepidoptera	SM	No	NA	NA	Yes
1288	Chen et al., 2014	2014	Essential-oil	Rutaceae	Coleoptera	B, SM	No	NA	NA	Yes
1289	Chen et al., 2014	2014	Essential-oil	Lauraceae	Coleoptera	SM	No	NA	NA	Yes
1290	Costa et al., 2014	2014	Isolated	Annonaceae	Diptera	SM	No	NA	NA	Yes
1291	Cruz et al., 2014	2014	Essential-oil	Myrtaceae, Piperaceae	Lepidoptera	IGR, R, SM	No	NA	NA	Yes
1292	Da Costa et al., 2014	2014	Essential-oil	Meliaceae	Coleoptera	B, SM	No	NA	NA	Yes
1293	De Almeida et al., 2014	2014	Extract	Meliaceae	Lepidoptera	SM	No	NA	NA	Yes
1294	Dorn et al., 2014	2014	Essential-oil, Isolated	Acoraceae, Asteraceae, Lamiaceae, Meliaceae, Myrtaceae, Rhamnaceae	Coleoptera	SM	No	NA	NA	Yes
1295	Ebadollahi et al., 2014	2014	Essential-oil	Lamiaceae	Coleoptera	SM	No	NA	NA	Yes
1296	Ebadollahi et al., 2014	2014	Essential-oil	Apiaceae	Coleoptera	B, SM	No	NA	NA	Yes
1297	Essolakina et al., 2014	2014	Essential-oil	Lamiaceae	Isoptera	SM	No	NA	NA	Yes
1298	Eze et al., 2014	2014	Extract	Anacardiaceae	Diptera	SM	No	NA	NA	Yes
1299	Fazal et al., 2014	2014	Essential-oil	Arecaceae, Meliaceae, Myrtaceae, Nitrariaceae	Diptera	SM	No	NA	NA	Yes
1300	Feng et al., 2014	2014	Isolated	Apocynaceae	Lepidoptera	SM	No	NA	NA	Yes
1301	Fening et al., 2014	2014	Extract	Solanaceae	Hemiptera, Lepidoptera	SM	Yes	Natural enemies (Parasitoids, Predators)	R, SM	Yes
1302	Fouad et al., 2014	2014	Extract	Asteraceae, Bignoniaceae, Fabaceae, Rubiaceae, Zingiberaceae	Lepidoptera	B, IGR, B, SM	No	NA	NA	Yes
1303	Freitas et al., 2014	2014	Extract	Annonaceae	Lepidoptera	IGR, R, SM	No	NA	NA	Yes
1304	Ghanim and Ghani, 2014	2014	Extract	Amaryllidaceae, Geraniaceae, Lamiaceae, Meliaceae	Hemiptera, Lepidoptera	SM	No	NA	NA	Yes
1305	Gokce et al., 2014	2014	Extract	Apiaceae, Asteraceae, Cannabaceae, Meliaceae, Scrophulariaceae	Coleoptera	B, B	No	NA	NA	Yes
1306	Gonzalez et al., 2014	2014	Essential-oil	Myrtaceae	Hemiptera	SM	No	NA	NA	Yes
1307	Govindarajan and Sivakumar, 2014	2014	Extract	Fabaceae	Diptera	SM	No	NA	NA	Yes
1308	Hidayat et al., 2014	2014	Essential-oil	Asteraceae	Diptera	B, B	No	NA	NA	Yes
1309	Ismail et al., 2014	2014	Extract	Apiaceae, Rutaceae	Coleoptera	SM	No	NA	NA	Yes
1310	Jaya; Singh et al., 2014	2014	Essential-oil	Asteraceae, Lamiaceae	Coleoptera	B, SM	No	NA	NA	Yes
1311	Jumbo et al., 2014	2014	Essential-oil	Lauraceae, Myrtaceae	Coleoptera	B, R, SM	No	NA	NA	Yes
1312	Khaliq et al., 2014	2014	Isolated	Cucurbitaceae, Meliaceae, Solanaceae	Thysanoptera	SM	Yes	Natural enemies (Predators)	SM	Yes
1313	Khan et al., 2014	2014	Isolated	Meliaceae, Solanaceae	Hemiptera	SM	Yes	Natural enemies (Predators)	SM	Yes
1314	Koodalingam et al., 2014	2014	Isolated	Meliaceae	Diptera	SM	No	NA	NA	Yes
1315	Krinski and Massaroli, 2014	2014	Extract	Annonaceae	Hemiptera	SM	No	NA	NA	Yes
1316	Kumar et al., 2014	2014	Isolated	Meliaceae	Lepidoptera	SM	No	NA	NA	Yes
1317	Kyarimpa et al., 2014	2014	Essential-oil	Asteraceae	Diptera	SM	No	NA	NA	Yes
1318	Lachance and Grange, 2014	2014	Essential-oil	Lamiaceae, Pinaceae, Poaceae, Solanaceae	Diptera	SM	No	NA	NA	Yes
1319	Lai et al., 2014	2014	Isolated	Meliaceae	Diptera	IGR	No	NA	NA	Yes
1320	Lee et al., 2014	2014	Extract, Isolated	Meliaceae	Hemiptera	B, SM	No	NA	NA	Yes
1321	Liu et al., 2014	2014	Isolated	Apiaceae, Asteraceae, Piperaceae	Coleoptera	SM	No	NA	NA	Yes
1322	Liu et al., 2014	2014	Essential-oil	Euphorbiaceae	Coleoptera, Psocoptera	SM	No	NA	NA	Yes
1323	Liu et al., 2014	2014	Essential-oil	Lauraceae	Psocoptera	SM	No	NA	NA	Yes
1324	Liu et al., 2014	2014	Essential-oil	Asteraceae	Coleoptera, Psocoptera	SM	No	NA	NA	Yes
1325	Liu et al., 2014	2014	Essential-oil	Zingiberaceae	Psocoptera	B, SM	No	NA	NA	Yes
1326	Liu et al., 2014	2014	Essential-oil	Rutaceae	Coleoptera	SM	No	NA	NA	Yes
1327	Lopez et al., 2014	2014	Essential-oil	Anacardiaceae	Diptera	SM	No	NA	NA	Yes
1328	Lu et al., 2014	2014	Essential-oil	Asteraceae	Psocoptera	B, SM	No	NA	NA	Yes
1329	Mallqui et al., 2014	2014	Isolated	Meliaceae	Coleoptera	R, SM	No	NA	NA	Yes
1330	Manjari et al., 2014	2014	Extract	Rutaceae	Diptera	SM	No	NA	NA	Yes
1331	Marques et al., 2014	2014	Extract, Isolated	Euphorbiaceae, Meliaceae, Pedaliaceae, Rutaceae	Hemiptera	SM	No	NA	NA	Yes
1332	Marques-Francovig et al., 2014	2014	Isolated	Meliaceae	Acari	SM	No	NA	NA	Yes
1333	Mavundza et al., 2014	2014	Extract	Anacardiaceae, Asphodelaceae, Euphorbiaceae, Meliaceae, Olacaceae, Rutaceae, Sapindaceae, Verbenaceae, Zygophyllaceae	Diptera	SM	No	NA	NA	Yes
1334	Mckenzie et al., 2014	2014	Essential-oil, Isolated	Meliaceae	Hemiptera	SM	No	NA	NA	Yes
1335	Mdoe et al., 2014	2014	Essential-oil	Lauraceae	Diptera	SM	No	NA	NA	Yes
1336	Mendoza-Garcia et al., 2014	2014	Extract	Anacardiaceae, Asteraceae, Brassicaceae, Piperaceae	Hemiptera	B, SM	No	NA	NA	Yes
1337	Mishra et al., 2014	2014	Essential-oil	Lamiaceae, Rutaceae	Coleoptera	B, IGR, SM	No	NA	NA	Yes
1338	Mourao et al., 2014	2014	Essential-oil, Isolated	Meliaceae	Lepidoptera	IGR, SM	No	NA	NA	Yes
1339	Mozaffari et al., 2014	2014	Extract	Apocynaceae	Diptera	B, SM	No	NA	NA	Yes
1340	Ntalli et al., 2014	2014	Extract	Meliaceae	Lepidoptera	IGR, SM	No	NA	NA	Yes
1341	Ojiako and Kayode, 2014	2014	Powder	Anacardiaceae, Asteraceae, Cucurbitaceae, Lamiaceae, Meliaceae, Moringaceae, Myrtaceae, Piperaceae, Poaceae	Coleoptera	B	No	NA	NA	Yes
1342	Overgaard et al., 2014	2014	Extract	Rutaceae	Diptera	SM	No	NA	NA	Yes
1343	Pavela, 2014	2014	Essential-oil	Apiaceae	Diptera	B, SM	Yes	Bioindicators	R, SM	Yes
1344	Pavela et al., 2014	2014	Essential-oil	Lamiaceae	Diptera	SM	No	NA	NA	Yes
1345	Pereira et al., 2014	2014	Extract	Solanaceae	Diptera	SM	No	NA	NA	Yes
1346	Perumalsamy et al., 2014	2014	Essential-oil	Lamiaceae	Acari	SM	No	NA	NA	Yes
1347	Pierre et al., 2014	2014	Extract	Myrtaceae	Diptera	SM	No	NA	NA	Yes
1348	Pires Aciole et al., 2014	2014	Isolated	Piperaceae	Diptera	SM	No	NA	NA	Yes
1349	Piton et al., 2014	2014	Extract	Piperaceae	Hemiptera	R, SM	No	NA	NA	Yes
1350	Poorjavad et al., 2014	2014	Essential-oil	Apiaceae	NA	NA	Yes	Natural enemies (Parasitoids)	B, IGR, R, SM	Yes
1351	Prathibha et al., 2014	2014	Extract	Asteraceae, Myrtaceae, Rutaceae	Diptera	B, SM	No	NA	NA	Yes
1352	Prota et al., 2014	2014	Isolated	Asteraceae, Polygonaceae	Hemiptera	B	No	NA	NA	Yes
1353	Qiao et al., 2014	2014	Isolated	Meliaceae	Diptera	B	No	NA	NA	Yes
1354	Rajakumar et al., 2014	2014	Extract	Solanaceae	Acari, Diptera, Phthiraptera	SM	No	NA	NA	Yes
1355	Rajashekar et al., 2014	2014	Extract	Verbenaceae	Coleoptera	R, SM	No	NA	NA	Yes
1356	Rajashekar et al., 2014	2014	Extract	Verbenaceae	Coleoptera	SM	No	NA	NA	Yes
1357	Ramalho De Oliveira et al., 2014	2014	Isolated	Fabaceae	Lepidoptera	IGR, SM	No	NA	NA	Yes
1358	Reddy and Miller, 2014	2014	Isolated	Meliaceae	Acari, Lepidoptera	SM	No	NA	NA	Yes
1359	Reddy et al., 2014	2014	Isolated	Meliaceae	Coleoptera	B	No	NA	NA	Yes
1360	Reegan et al., 2014	2014	Isolated	Meliaceae, Rutaceae	Diptera	IGR, SM	Yes	Natural enemies (Predators)	SM	Yes
1361	Refaie et al., 2014	2014	Essential-oil	Meliaceae	NA	NA	Yes	Vertebrates	SM	Yes
1362	Ribeiro et al., 2014	2014	Isolated	Annonaceae, Fabaceae, Meliaceae	Acari	B, R, SM	No	NA	NA	Yes
1363	Ribeiro et al., 2014	2014	Extract	Annonaceae	Hemiptera, Lepidoptera	IGR, SM	No	NA	NA	Yes
1364	Roy et al., 2014	2014	Extract, Isolated	Asteraceae	Coleoptera	B, R, SM	No	NA	NA	Yes
1365	Sagheer et al., 2014	2014	Extract	Amaranthaceae, Asteraceae, Nitrariaceae, Solanaceae	Coleoptera	IGR	No	NA	NA	Yes
1366	Saleem et al., 2014	2014	Essential-oil	Moringaceae, Myrtaceae, Ranunculaceae, Solanaceae	Coleoptera	SM	No	NA	NA	Yes
1367	Samuel et al., 2014	2014	Extract	Asteraceae, Convolvulaceae	Diptera	SM	No	NA	NA	Yes
1368	Santhanam and Egigu, 2014	2014	Extract	Euphorbiaceae	Lepidoptera	SM	No	Na	NA	Yes
1369	Santos et al., 2014	2014	Essential-oil	Euphorbiaceae	Diptera	B, SM	No	NA	NA	Yes
1370	Saroukolai et al., 2014	2014	Essential-oil	Lamiaceae, Myrtaceae	Coleoptera	B	No	NA	NA	Yes
1371	Sathantriphop et al., 2014	2014	Essential-oil	Cardiopteridaceae, Myrtaceae	Diptera	B, SM	No	NA	NA	Yes
1372	Sathantriphop et al., 2014	2014	Essential-oil	Cardiopteridaceae, Lamiaceae, Poaceae	Diptera	B, SM	No	NA	NA	Yes
1373	Scudeler and Santos, 2014	2014	Essential-oil	Meliaceae	NA	NA	Yes	Natural enemies (Predators)	B, SM	Yes
1374	Silva et al., 2014	2014	Essential-oil	Lamiaceae, Lauraceae, Verbenaceae	Odonata	SM	No	NA	NA	Yes
1375	Sinthusiri and Soonwera, 2014	2014	Essential-oil	Lamiaceae, Myrtaceae, Poaceae, Rutaceae, Schisandraceae, Zingiberaceae	Diptera	B, SM	No	NA	NA	Yes
1376	Snoddy and Appel, 2014	2014	Essential-oil	Lamiaceae, Lauraceae	Blattodea	B, SM	No	NA	NA	Yes
1377	Suganya et al., 2014	2014	Extract	Lamiaceae	Diptera	SM	No	NA	NA	Yes
1378	Szolyga et al., 2014	2014	Essential-oil	Asteraceae, Cupressaceae	Coleoptera	B, IGR, SM	No	NA	NA	Yes
1379	Tavares et al., 2014	2014	Extract	Asteraceae, Bignoniaceae, Fabaceae, Rubiaceae	Coleoptera	B, SM	No	NA	NA	Yes
1380	Togbe et al., 2014	2014	Essential-oil, Isolated	Meliaceae	Acari, Hemiptera, Lepidoptera	SM	No	NA	NA	Yes
1381	Veerakumar and Govindarajan, 2014	2014	Extract	Rutaceae	Diptera	SM	No	NA	NA	Yes
1382	Veerakumar et al., 2014	2014	Extract	Rutaceae	Diptera	SM	No	NA	NA	Yes
1383	Wu et al., 2014	2014	Essential-oil	Rutaceae	Coleoptera	B	No	NA	NA	Yes
1384	Wu et al., 2014	2014	Essential-oil	Zingiberaceae	Coleoptera	B, SM	No	NA	NA	Yes
1385	Yadav et al., 2014	2014	Extract	Apocynaceae, Asteraceae, Fabaceae, Lamiaceae, Malvaceae, Myrtaceae	Diptera	B, SM	No	NA	NA	Yes
1386	You et al., 2014	2014	Essential-oil	Lamiaceae	Coleoptera	B, SM	No	NA	NA	Yes
1387	You et al., 2014	2014	Essential-oil	Lamiaceae	Coleoptera	B, SM	No	NA	NA	Yes
1388	Yousuf et al., 2014	2014	Extract	Amaranthaceae, Meliaceae	Diptera	SM	No	NA	NA	Yes
1389	Zhang et al., 2014	2014	Essential-oil	Asteraceae	Hymenoptera	B, SM	No	NA	NA	Yes
1390	Zhang et al., 2014	2014	Essential-oil	Asteraceae	Coleoptera	B, SM	No	NA	NA	Yes
1391	Ziaee et al., 2014	2014	Essential-oil	Apiaceae	Coleoptera	SM	No	NA	NA	Yes
1392	Ziaee et al., 2014	2014	Essential-oil, Powder	Apiaceae	Coleoptera	B, SM	No	NA	NA	Yes
1393	Zoubiri et al., 2014	2014	Essential-oil	Apiaceae	Diptera	SM	No	NA	NA	Yes
1394	Agra-Neto et al., 2014	2014	Isolated	Moringaceae	Diptera	SM	No	NA	NA	No
1395	Ahbirami et al., 2014	2014	Extract	Convolvulaceae	Diptera	SM	No	NA	NA	No
1396	Ahbirami et al., 2014	2014	Extract	Convolvulaceae	Diptera	B, SM	No	NA	NA	No
1397	Ali et al., 2014	2014	Extract	Rhizophoraceae	Diptera	B, SM	No	NA	NA	No
1398	Aydin et al., 2014	2014	Extract	Liliaceae	Coleoptera	SM	No	NA	NA	No
1399	Bansal et al., 2014	2014	Extract	Capparaceae, Zygophyllaceae	Diptera	SM	No	NA	NA	No
1400	Carrico et al., 2014	2014	Extract	Sapotaceae	Diptera	IGR, SM	No	NA	NA	No
1401	Cespedes et al., 2014	2014	Extract	Calceolariaceae	Diptera, Lepidoptera	B, IGR, SM	No	NA	NA	No
1402	Chae et al., 2014	2014	Isolated	NA	Hemiptera	SM	No	NA	NA	No
1403	Chore et al., 2014	2014	Extract	Asphodelaceae	Diptera	SM	No	NA	NA	No
1404	De Menezes et al., 2014	2014	Extract	Bignoniaceae	Coleoptera	IGR, SM	No	NA	NA	No
1405	Deng et al., 2014	2014	Isolated	Nyssaceae	Lepidoptera	B, SM	No	NA	NA	No
1406	Deressa et al., 2014	2014	Essential-oil	NA	Diptera	B, SM	No	NA	NA	No
1407	Du et al., 2014	2014	Essential-oil	Myristicaceae	Coleoptera	B, SM	No	NA	NA	No
1408	El Husseiny et al., 2014	2014	Essential-oil, Extract	Rhamnaceae	Diptera	SM	No	NA	NA	No
1409	Gong et al., 2014	2014	Isolated	Nyssaceae	Lepidoptera	IGR	No	NA	NA	No
1410	Govindarajan and Sivakumar, 2014	2014	Extract	Asparagaceae	Diptera	SM	No	NA	NA	No
1411	Huang et al., 2014	2014	Extract	Torricelliaceae	Diptera	SM	No	NA	NA	No
1412	Khan et al., 2014	2014	Extract	Polypodiaceae	Coleoptera	B, SM	No	NA	NA	No
1413	Khan et al., 2014	2014	Isolated	Urticaceae	Coleoptera	B, SM	No	NA	NA	No
1414	Khan et al., 2014	2014	Isolated	NA	Lepidoptera	IGR, R, SM	No	NA	NA	No
1415	Kirchner et al., 2014	2014	Extract	Betulaceae	Hemiptera	SM	No	NA	NA	No
1416	Kongkiatpaiboon et al., 2014	2014	Extract	Stemonaceae	Acari	SM	No	NA	NA	No
1417	Kotewong et al., 2014	2014	Extract	Acanthaceae	Diptera	SM	No	NA	NA	No
1418	Kumar et al., 2014	2014	Isolated	NA	Diptera	B, SM	No	NA	NA	No
1419	Li et al., 2014	2014	Isolated	NA	Lepidoptera	SM	No	NA	NA	No
1420	Liu et al., 2014	2014	Essential-oil	Liliaceae	Psocoptera	SM	No	NA	NA	No
1421	Lynch Ianniello et al., 2014	2014	Isolated	NA	Diptera	SM	No	NA	NA	No
1422	Ma et al., 2014	2014	Isolated	NA	Diptera	SM	No	NA	NA	No
1423	Ma et al., 2014	2014	Extract	Celastraceae	Diptera, Lepidoptera	B, SM	No	NA	NA	No
1424	Patil et al., 2014	2014	Extract	Malvaceae	Diptera	SM	No	NA	NA	No
1425	Pavela, 2014	2014	Isolated	NA	Lepidoptera	SM	No	NA	NA	No
1426	Pavela et al., 2014	2014	Extract	Simaroubaceae	Lepidoptera	B, SM	No	NA	NA	No
1427	Rivera et al., 2014	2014	Powder	Monimiaceae	Coleoptera	B, R, SM	No	NA	NA	No
1428	Sama et al., 2014	2014	Extract	Simaroubaceae	Diptera	SM	No	NA	NA	No
1429	Singh et al., 2014	2014	Essential-oil	NA	Hemiptera	SM	No	NA	NA	No
1430	Song et al., 2014	2014	Isolated	NA	Lepidoptera	SM	No	NA	NA	No
1431	Sreedev et al., 2014	2014	Extract	Araceae	Diptera	SM	No	NA	NA	No
1432	Tang et al., 2014	2014	Isolated	NA	Lepidoptera	SM	No	NA	NA	No
1433	Thiagaletchumi et al., 2014	2014	Extract	Convolvulaceae	Diptera	SM	No	NA	NA	No
1434	Thongwat et al., 2014	2014	Extract	Cactaceae	Diptera	SM	No	NA	NA	No
1435	Torres et al., 2014	2014	Essential-oil	Atherospermataceae	Coleoptera	R, SM	No	NA	NA	No
1436	Veerakumar et al., 2014	2014	Extract	Boraginaceae	Diptera	SM	No	NA	NA	No
1437	Wang et al., 2014	2014	Isolated	Berberidaceae	Lepidoptera	SM	No	NA	NA	No
1438	Wang et al., 2014	2014	Extract	Pinaceae	Coleoptera	SM	No	NA	NA	No
1439	Wei et al., 2014	2014	Extract	Schisandraceae	Coleoptera	B, SM	No	NA	NA	No
1440	Xie et al., 2014	2014	Isolated	NA	Isoptera	SM	No	NA	NA	No
1441	Zhang et al., 2014	2014	Isolated	Celastraceae	Lepidoptera	SM	No	NA	NA	No
1442	Zhi et al., 2014	2014	Isolated	Berberidaceae	Lepidoptera	SM	No	NA	NA	No
1443	Abdelgaleil et al., 2015	2015	Essential-oil	Asteraceae, Ranunculaceae, Rutaceae	Coleoptera	SM	No	NA	NA	Yes
1444	Abd-Rabou and Simmons, 2015	2015	Isolated	Meliaceae	Hemiptera	SM	No	NA	NA	Yes
1445	Abiy et al., 2015	2015	Isolated	Meliaceae	Diptera	B	No	NA	NA	Yes
1446	Abtew et al., 2015	2015	Isolated	Apiaceae, Asteraceae, Burseraceae, Geraniaceae, Lamiaceae, Lauraceae, Meliaceae, Myrtaceae, Piperaceae, Poaceae, Rutaceae, Zingiberaceae	Thysanoptera	B	No	NA	NA	Yes
1447	Adeyi et al., 2015	2015	Extract	Lamiaceae	Orthoptera	SM	No	NA	NA	Yes
1448	Ahmad et al., 2015	2015	Isolated	Meliaceae	Hemiptera	SM	No	NA	NA	Yes
1449	Akca et al., 2015	2015	Isolated	Meliaceae	NA	NA	Yes	Detritivore	SM	Yes
1450	Akkari et al., 2015	2015	Essential-oil	Rutaceae	Lepidoptera	SM	No	NA	NA	Yes
1451	Alao and Adebayo, 2015	2015	Extract	Fabaceae, Moringaceae	Coleoptera	SM	No	NA	NA	Yes
1452	Ali et al., 2015	2015	Essential-oil	Lamiaceae	Diptera	B, SM	No	NA	NA	Yes
1453	Amizadeh et al., 2015	2015	Isolated	Meliaceae	Lepidoptera	SM	No	NA	NA	Yes
1454	Ansante et al., 2015	2015	Extract	Annonaceae	Lepidoptera	SM	No	NA	NA	Yes
1455	Antonio Vazquez-Covarrubias et al., 2015	2015	Essential-oil	Amaranthaceae	Lepidoptera	IGR, R, SM	No	NA	NA	Yes
1456	Araj et al., 2015	2015	Extract	Anacardiaceae, Moraceae, Oleaceae, Rosaceae, Rutaceae	Diptera	IGR, B, SM	No	NA	NA	Yes
1457	Arokiyaraj et al., 2015	2015	Extract	Asteraceae	Diptera	SM	No	NA	NA	Yes
1458	Ayil-Gutierrez et al., 2015	2015	Extract	Rutaceae	Lepidoptera	SM	No	NA	NA	Yes
1459	Bacci et al., 2015	2015	Essential-oil	Lamiaceae, Verbenaceae	Isoptera	B, SM	No	NA	NA	Yes
1460	Baldin et al., 2015	2015	Extract	Amaranthaceae, Bignoniaceae, Geraniaceae, Lamiaceae, Meliaceae, Piperaceae, Rutaceae	Hemiptera	B, SM	No	NA	NA	Yes
1461	Bansal et al., 2015	2015	Extract	Solanaceae	Diptera	SM	No	NA	NA	Yes
1462	Barbosa et al., 2015	2015	Isolated	Meliaceae	NA	NA	Yes	Pollinators	B, IGR, SM	Yes
1463	Barbosa et al., 2015	2015	Isolated	Meliaceae	NA	NA	Yes	Pollinators	B, R, SM	Yes
1464	Benelli et al., 2015	2015	Essential-oil	Rutaceae	Diptera	SM	Yes	Bioindicators	SM	Yes
1465	Bossou et al., 2015	2015	Essential-oil	Myrtaceae, Poaceae	Coleoptera	SM	No	NA	NA	Yes
1466	Cecilia Cardenas-Ortega et al., 2015	2015	Essential-oil	Lamiaceae	Lepidoptera	IGR, SM	No	NA	NA	Yes
1467	Cespedes et al., 2015	2015	Essential-oil	Araucariaceae, Asteraceae, Calceolariaceae, Celastraceae, Rhamnaceae	Coleoptera, Diptera, Lepidoptera	IGR, SM	No	NA	NA	Yes
1468	Chattopadhyay et al., 2015	2015	Essential-oil	Lauraceae, Myrtaceae, Poaceae	Diptera	B	No	NA	NA	Yes
1469	Chen et al., 2015	2015	Essential-oil	Asteraceae	Psocoptera	B, SM	No	NA	NA	Yes
1470	Chen et al., 2015	2015	Extract	Asteraceae	Coleoptera	B, SM	No	NA	NA	Yes
1471	Coelho et al., 2015	2015	Isolated	Rutaceae	Diptera	SM	No	NA	NA	Yes
1472	Creed et al., 2015	2015	Extract	Asteraceae	Lepidoptera	B	No	NA	NA	Yes
1473	Da Camara et al., 2015	2015	Essential-oil	Rutaceae	Acari	B	No	NA	NA	Yes
1474	Da Silva et al., 2015	2015	Isolated	Malvaceae, Meliaceae	NA	NA	Yes	Natural enemies (Predators)	R, SM	Yes
1475	Danga et al., 2015	2015	Extract	Lamiaceae, Myrtaceae	Coleoptera	R, SM	No	NA	NA	Yes
1476	De Lira et al., 2015	2015	Essential-oil	Zingiberaceae	Coleoptera	B, SM	No	NA	NA	Yes
1477	Delazar et al., 2015	2015	Essential-oil	Apiaceae	Coleoptera	SM	No	NA	NA	Yes
1478	Deletre et al., 2015	2015	Essential-oil	Apiaceae, Lamiaceae, Lauraceae, Poacea	Diptera	B, SM	No	NA	NA	Yes
1479	Dembo et al., 2015	2015	Extract	Meliaceae	Diptera	B, R, SM	No	NA	NA	Yes
1480	Dhumal and Waghmare, 2015	2015	Essential-oil	Myrtaceae	Phthiraptera	SM	No	NA	NA	Yes
1481	Di Cosmo et al., 2015	2015	Essential-oil	Lauraceae	Diptera	SM	No	NA	NA	Yes
1482	Diaz Napal et al., 2015	2015	Extract	Amaranthaceae, Anacardiaceae, Schizaeaceae, Apiaceae, Apocynaceae, Aristolochiaceae, Asteraceae, Bignoniaceae, Boraginaceae, Capparaceae, Caprifoliaceae, Euphorbiaceae, Fabaceae, Lamiaceae, Loranthaceae, Malvaceae, Papaveraceae, Poaceae, Polygalaceae, Polygonaceae, Polypodiaceae, Ranunculaceae, Rhamnaceae, Rosaceae, Santalaceae, Solanaceae, Verbenaceae, Zygophyllaceae	Hymenoptera	B	Yes	Microorganism	SM	Yes
1483	Dinesh et al., 2015	2015	Extract	Commelinaceae, Convolvulaceae, Euphorbiaceae, Fabaceae, Solanaceae, Verbenaceae	Diptera	SM	No	NA	NA	Yes
1484	Duarte et al., 2015	2015	Essential-oil	Lamiaceae	Diptera	SM	No	NA	NA	Yes
1485	El Zayyat et al., 2015	2015	Extract	Apiaceae, Lamiaceae	Diptera	B, SM	No	NA	NA	Yes
1486	El-Sheikh and Galal, 2015	2015	Essential-oil	Apiaceae	NA	NA	Yes	Vertebrates	SM	Yes
1487	Faraone et al., 2015	2015	Essential-oil	Lamiaceae	Hemiptera	SM	No	NA	NA	Yes
1488	Ferreira et al., 2015	2015	Essential-oil	Rutaceae	Diptera	SM	No	NA	NA	Yes
1489	Fitiwy et al., 2015	2015	Extract	Asteraceae, Meliaceae, Solanaceae	Thysanoptera	SM	No	NA	NA	Yes
1490	Georgieva et al., 2015	2015	Isolated	Asteraceae, Meliaceae	Coleoptera	SM	No	NA	NA	Yes
1491	Gonzales Correa et al., 2015	2015	Essential-oil	Lauraceae, Myrtaceae	Coleoptera	B, R, SM	No	NA	NA	Yes
1492	Govindarajan and Sivakumar, 2015	2015	Extract	Asparagaceae, Fabaceae	Diptera	B	No	NA	NA	Yes
1493	Guimaraes et al., 2015	2015	Isolated	Fabaceae	Lepidoptera	B, SM	No	NA	NA	Yes
1494	Guldbrandsen et al., 2015	2015	Extract	Combretaceae, Erythroxylaceae, Melastomataceae, Myrtaceae, Papaveraceae	Coleoptera, Diptera, Hemiptera, Lepidoptera	SM	No	NA	NA	Yes
1495	Guo et al., 2015	2015	Essential-oil	Zingiberaceae	Coleoptera, Psocoptera	B, SM	No	NA	NA	Yes
1496	Guo et al., 2015	2015	Essential-oil	Zingiberaceae	Coleoptera, Psocoptera	B, SM	No	NA	NA	Yes
1497	Haddi et al., 2015	2015	Essential-oil	Lauraceae, Myrtaceae	Coleoptera	B, R, SM	No	NA	NA	Yes
1498	Hernandez-Lambrano et al., 2015	2015	Essential-oil	Poaceae	Coleoptera	B, SM	No	NA	NA	Yes
1499	Hernandez-Morales et al., 2015	2015	Extract	Asteraceae	Diptera	SM	No	NA	NA	Yes
1500	Ilboudo et al., 2015	2015	Essential-oil	Lamiaceae, Verbenaceae	Coleoptera	SM	No	NA	NA	Yes
1501	Imbahale and Mukabana, 2015	2015	Isolated	Meliaceae	Diptera	SM	No	NA	NA	Yes
1502	Ismail et al., 2015	2015	Essential-oil	Amaryllidaceae, Lamiaceae, Simmondsiaceae	Acari	R, SM	No	NA	NA	Yes
1503	Jalaei et al., 2015	2015	Essential-oil	Lamiaceae	Hemiptera	SM	No	NA	NA	Yes
1504	Jeon et al., 2015	2015	Isolated	Rutaceae	Coleoptera	SM	No	NA	NA	Yes
1505	Ji et al., 2015	2015	Isolated	Fabaceae	Diptera	SM	No	NA	NA	Yes
1506	Kasrati et al., 2015	2015	Essential-oil	Asteraceae, Lamiaceae	Coleoptera	SM	No	NA	NA	Yes
1507	Katoch et al., 2015	2015	Isolated	Fabaceae	Lepidoptera	B, SM	No	NA	NA	Yes
1508	Kedia et al., 2015	2015	Essential-oil	Apiaceae	Coleoptera	B, SM	No	NA	NA	Yes
1509	Keziah et al., 2015	2015	Extract	Lamiaceae, Verbenaceae	Diptera	B, SM	No	NA	NA	Yes
1510	Kim et al., 2015	2015	Essential-oil	Cupressaceae	Acari	SM	No	NA	NA	Yes
1511	Kim et al., 2015	2015	Essential-oil	Lamiaceae	Thysanoptera	SM	Yes	Natural enemies (Predators)	SM	Yes
1512	Kiran and Prakash, 2015	2015	Essential-oil	Lamiaceae	Coleoptera	B, SM	No	NA	NA	Yes
1513	Li et al., 2015	2015	Essential-oil	Lamiaceae	Psocoptera	SM	No	NA	NA	Yes
1514	Li et al., 2015	2015	Extract	Fabaceae	Diptera	SM	Yes	Bioindicators	SM	Yes
1515	Liang et al., 2015	2015	Extract	Fabaceae	Diptera	SM	No	NA	NA	Yes
1516	Lija-Escaline et al., 2015	2015	Extract	Piperaceae	Diptera	SM	No	NA	NA	Yes
1517	Lima et al., 2015	2015	Isolated	Meliaceae	NA	NA	Yes	Natural enemies (Predators)	B, R	Yes
1518	Lima et al., 2015	2015	Essential-oil	Piperaceae	Diptera	SM	No	NA	NA	Yes
1519	Liu et al., 2015	2015	Essential-oil	Lamiaceae	Blattodea	B, SM	No	NA	NA	Yes
1520	Lu and Ma, 2015	2015	Extract	Zingiberaceae	Coleoptera	B, SM	No	NA	NA	Yes
1521	Luna-Cruz et al., 2015	2015	Isolated	Meliaceae	NA	NA	Yes	Natural enemies (Parasitoids)	SM	Yes
1522	Mansour and Abdel-Hamid, 2015	2015	Essential-oil	Amaryllidaceae, Apiaceae, Asteraceae, Geraniaceae, Lamiaceae	Orthoptera	B, R, SM	No	NA	NA	Yes
1523	Mansour et al., 2015	2015	Essential-oil	Amaryllidaceae, Apiaceae, Asteraceae, Geraniaceae, Lamiaceae	Orthoptera	SM	No	NA	NA	Yes
1524	Marcic and Medo, 2015	2015	Isolated	Meliaceae	Acari	B, R, SM	No	NA	NA	Yes
1525	Maria Herrera et al., 2015	2015	Essential-oil, Isolated	Lamiaceae	Coleoptera	SM	No	NA	NA	Yes
1526	Martinez et al., 2015	2015	Extract	Asteraceae, Euphorbiaceae, Meliaceae, Rutaceae, Solanaceae	Coleoptera	B, SM	No	NA	NA	Yes
1527	Martinez-Evaristo et al., 2015	2015	Essential-oil	Lamiaceae	Coleoptera	B, SM	No	NA	NA	Yes
1528	Mensah et al., 2015	2015	Oil	Fabaceae	Lepidoptera	B, SM	Yes	Natural enemies (Predators)	SM	Yes
1529	Mircea et al., 2015	2015	Powder	Asteraceae, Cannabaceae, Lamiaceae, Piperaceae, Rutaceae, Solanaceae	Coleoptera	SM	No	NA	NA	Yes
1530	Mkenda et al., 2015	2015	Extract	Asteraceae, Fabaceae, Verbenaceae	Coleoptera, Hemiptera	SM	Yes	Natural enemies (Predators)	SM	Yes
1531	Moretti et al., 2015	2015	Essential-oil	Myrtaceae	Hemiptera	B, SM	No	NA	NA	Yes
1532	Moussavi et al., 2015	2015	Extract	Rutaceae	Diptera	SM	No	NA	NA	Yes
1533	Mukandiwa et al., 2015	2015	Extract	Rutaceae	Diptera	SM	No	NA	NA	Yes
1534	Murugan et al., 2015	2015	Extract	Fabaceae, Lamiaceae	Diptera	SM	No	NA	NA	Yes
1535	Murugan et al., 2015	2015	Extract	Solanaceae	Diptera	SM	Yes	Natural enemies (Predators)	B	Yes
1536	Murugan et al., 2015	2015	Extract	Asteraceae	Diptera	SM	Yes	Natural enemies (Predators)	B	Yes
1537	Muthukumaran et al., 2015	2015	Extract	Fabaceae	Diptera	SM	No	NA	NA	Yes
1538	Muthukumaran et al., 2015	2015	Extract	Verbenaceae	Diptera	SM	No	NA	NA	Yes
1539	Napal and Palacios, 2015	2015	Isolated	Asteraceae	Lepidoptera	B, IGR, SM	No	NA	NA	Yes
1540	Nikolova et al., 2015	2015	Isolated	Asteraceae, Meliaceae	Hemiptera	SM	Yes	Natural enemies (Predators)	SM	Yes
1541	Obermayr et al., 2015	2015	Essential-oil	Lamiaceae	Diptera	B	No	NA	NA	Yes
1542	Okweche et al., 2015	2015	Powder	Meliaceae, Verbenaceae	Lepidoptera	B, SM	No	NA	NA	Yes
1543	Panezail et al., 2015	2015	Extract	Asteraceae, Lamiaceae	Coleoptera	B, SM	No	NA	NA	Yes
1544	Pascual-Villalobos et al., 2015	2015	Essential-oil	Apiaceae, Lamiaceae	Lepidoptera	SM	No	NA	NA	Yes
1545	Peixoto et al., 2015	2015	Essential-oil	Verbenaceae	Coleoptera	B, SM	No	NA	NA	Yes
1546	Perumalsamy et al., 2015	2015	Essential-oil, Extract	Fabaceae	Diptera	SM	No	NA	NA	Yes
1547	Polatoglu et al., 2015	2015	Essential-oil	Asteraceae	Coleoptera	SM	No	NA	NA	Yes
1548	Polatoglu et al., 2015	2015	Essential-oil	Asteraceae	Coleoptera	SM	No	NA	NA	Yes
1549	Poonsri et al., 2015	2015	Extract	Fabaceae	Lepidoptera	SM	No	NA	NA	Yes
1550	Pratti et al., 2015	2015	Essential-oil	Anacardiaceae	Diptera	IGR, SM	No	NA	NA	Yes
1551	Procopio et al., 2015	2015	Extract	Anacardiaceae	Diptera	SM	Yes	Bioindicators	SM	Yes
1552	Rahmat et al., 2015	2015	Isolated	Meliaceae	Lepidoptera	B, SM	No	NA	NA	Yes
1553	Raje et al., 2015	2015	Extract	Zingiberaceae	Isoptera	SM	No	NA	NA	Yes
1554	Ramkumar et al., 2015	2015	Extract	Rutaceae	Diptera	SM	No	NA	NA	Yes
1555	Ranjith et al., 2015	2015	Extract	Anacardiaceae, Fabaceae	Isoptera	B, SM	No	NA	NA	Yes
1556	Ribeiro et al., 2015	2015	Essential-oil, Powder	Myrtaceae	Coleoptera	B, R, SM	No	NA	NA	Yes
1557	Ribeiro et al., 2015	2015	Extract, Isolated	Annonaceae, Meliaceae	Hemiptera	B, SM	Yes	Natural enemies (Parasitoids)	SM	Yes
1558	Ribeiro et al., 2015	2015	Essential-oil	Meliaceae	Lepidoptera	B, B	No	NA	NA	Yes
1559	Rutkauskis et al., 2015	2015	Extract	Meliaceae	Phthiraptera	SM	No	NA	NA	Yes
1560	Sansinenea et al., 2015	2015	Essential-oil	Zingiberaceae	Hemiptera	SM	No	NA	NA	Yes
1561	Santhosh et al., 2015	2015	Extract	Annonaceae	Diptera	SM	No	NA	NA	Yes
1562	Santos et al., 2015	2015	Essential-oil	Arecaceae, Asteraceae, Caryocaraceae, Clusiaceae, Fabaceae, Meliaceae	Coleoptera	SM	No	NA	NA	Yes
1563	Santos et al., 2015	2015	Isolated	Meliaceae	Hemiptera	R, SM	Yes	Natural enemies (Parasitoids)	SM	Yes
1564	Sathantriphop et al., 2015	2015	Essential-oil	Lamiaceae, Poaceae	Diptera	B, SM	No	NA	NA	Yes
1565	Sathantriphop et al., 2015	2015	Essential-oil	Lamiaceae, Myrtaceae	Diptera	B, SM	No	NA	NA	Yes
1566	Satho et al., 2015	2015	Isolated	Rutaceae	Diptera	B, SM	No	NA	NA	Yes
1567	Shannag et al., 2015	2015	Isolated	Meliaceae	Lepidoptera	B, IGR, SM	No	NA	NA	Yes
1568	Shi et al., 2015	2015	Essential-oil	Amaryllidaceae	Hemiptera	SM	No	NA	NA	Yes
1569	Silva et al., 2015	2015	Isolated	Meliaceae	Diptera	B	No	NA	NA	Yes
1570	Singhi et al., 2015	2015	Extract	Apocynaceae	Diptera	SM	No	NA	NA	Yes
1571	Sokame et al., 2015	2015	Oil	Euphorbiaceae, Meliaceae	Hemiptera, Lepidoptera, Thysanoptera	B, IGR, SM	No	NA	NA	Yes
1572	Soonwera, 2015	2015	Essential-oil	Annonaceae	Diptera	B, SM	No	NA	NA	Yes
1573	Souza et al., 2015	2015	Essential-oil, powder	Meliaceae	Coleoptera	B, R, SM	No	NA	NA	Yes
1574	Souza et al., 2015	2015	Isolated	Meliaceae	Hemiptera	R, SM	Yes	Natural enemies (Predators)	SM	Yes
1575	Srinivasan et al., 2015	2015	Extract	Meliaceae	Diptera, Lepidoptera	B, IGR, B, R, SM	No	NA	NA	Yes
1576	Sucur et al., 2015	2015	Extract	Lamiaceae	Hemiptera	SM	No	NA	NA	Yes
1577	Sucur et al., 2015	2015	Extract	Lamiaceae	Hemiptera	SM	No	NA	NA	Yes
1578	Tian et al., 2015	2015	Essential-oil	Myrtaceae	Hemiptera	SM	No	NA	NA	Yes
1579	Tome et al., 2015	2015	Isolated	Meliaceae	NA	NA	Yes	Pollinators	B, SM	Yes
1580	Unpaprom et al., 2015	2015	Extract	Lamiaceae	Diptera	B, SM	No	NA	NA	Yes
1581	Vicentini et al., 2015	2015	Extract	Poaceae	Acari	R, SM	No	NA	NA	Yes
1582	Wang et al., 2015	2015	Essential-oil	Asteraceae	Coleoptera	B, SM	No	NA	NA	Yes
1583	Wang et al., 2015	2015	Essential-oil	Lauraceae, Myristicaceae, Poaceae, Rutaceae	Coleoptera	B, IGR, SM	No	NA	NA	Yes
1584	Wang et al., 2015	2015	Isolated	Meliaceae	Lepidoptera	SM	No	NA	NA	Yes
1585	Wei et al., 2015	2015	Essential-oil	Amaranthaceae	Lepidoptera	B, IGR, SM	No	NA	NA	Yes
1586	Werdin Gonzalez et al., 2015	2015	Essential-oil	Geraniaceae, Rutaceae	Blattodea	SM	No	NA	NA	Yes
1587	Wu et al., 2015	2015	Essential-oil	Zingiberaceae	Coleoptera	SM	No	NA	NA	Yes
1588	Xavier et al., 2015	2015	Essential-oil	Amaryllidaceae, Meliaceae, Cardiopteridaceae, Fabaceae, Myrtaceae	NA	NA	Yes	Pollinators	B, SM	Yes
1589	Yalcin et al., 2015	2015	Isolated	Meliaceae	Lepidoptera	R, SM	No	NA	NA	Yes
1590	Yan et al., 2015	2015	Isolated	Meliaceae	Lepidoptera	B, SM	No	NA	NA	Yes
1591	Yotavong et al., 2015	2015	Essential-oil	Lamiaceae	Lepidoptera	SM	Yes	Natural enemies (Parasitoids)	SM	Yes
1592	You et al., 2015	2015	Essential-oil	Asteraceae	Coleoptera	B, SM	No	NA	NA	Yes
1593	You et al., 2015	2015	Essential-oil	Rutaceae	Coleoptera	B, SM	No	NA	NA	Yes
1594	Yu et al., 2015	2015	Isolated	Rutaceae	Lepidoptera	SM	No	NA	NA	Yes
1595	Zandi-Sohani and Ramezani, 2015	2015	Essential-oil	Lamiaceae	Acari	SM	No	NA	NA	Yes
1596	Zarrad et al., 2015	2015	Essential-oil	Rutaceae	Hemiptera	SM	No	NA	NA	Yes
1597	Zhang et al., 2015	2015	Essential-oil	Lamiaceae	Coleoptera	B, SM	No	NA	NA	Yes
1598	Zhang et al., 2015	2015	Essential-oil	Asteraceae	Coleoptera	B, SM	No	NA	NA	Yes
1599	Zhang et al., 2015	2015	Isolated	Lamiaceae	Lepidoptera	B	No	NA	NA	Yes
1600	Zhangi et al., 2015	2015	Essential-oil	Asteraceae	Coleoptera	B, SM	No	NA	NA	Yes
1601	Zhao et al., 2015	2015	Essential-oil	Asteraceae	Coleoptera	SM	No	NA	NA	Yes
1602	Zorzetti et al., 2015	2015	Isolated	Meliaceae	Coleoptera	IGR, SM	No	NA	NA	Yes
1603	Araya et al., 2015	2015	Extract	NA	Coleoptera	B, SM	No	NA	NA	No
1604	Baldin et al., 2015	2015	Essential-oil	Geraniaceae	Hemiptera	B, SM	No	NA	NA	No
1605	Binh et al., 2015	2015	Isolated	NA	Isoptera	SM	No	NA	NA	No
1606	Chen et al., 2015	2015	Isolated	NA	Diptera	B, SM	No	NA	NA	No
1607	Chen et al., 2015	2015	Essential-oil	Acoraceae	Coleoptera	B, SM	No	NA	NA	No
1608	Chitra et al., 2015	2015	Extract	Cucurbitaceae	Diptera	SM	No	NA	NA	No
1609	Cosmoski et al., 2015	2015	Extract	Rubiaceae	Diptera	SM	No	NA	NA	No
1610	Dolores and Pascual-Villalobos, 2015	2015	Isolated	NA	Coleoptera	SM	No	NA	NA	No
1611	Gallardo et al., 2015	2015	Essential-oil	Geraniaceae	Diptera	SM	No	NA	NA	No
1612	Gao et al., 2015	2015	Isolated	NA	Hemiptera, Lepidoptera	SM	No	NA	NA	No
1613	Germinara et al., 2015	2015	Isolated	NA	Coleoptera	B	No	NA	NA	No
1614	Giraudo et al., 2015	2015	Isolated	NA	Lepidoptera	SM	No	NA	NA	No
1615	Halon et al., 2015	2015	Isolated	NA	Hemiptera	R, SM	No	NA	NA	No
1616	Herrera-Rodriguez et al., 2015	2015	Essential-oil	Atherospermataceae, Monimiaceae	Coleoptera	SM	No	NA	NA	No
1617	Hieu et al., 2015	2015	Essential-oil	Clusiaceae	Diptera	B	No	NA	NA	No
1618	Inceboz et al., 2015	2015	Isolated	NA	Acari	B	No	NA	NA	No
1619	Kaur et al., 2015	2015	Isolated	Araceae	Diptera	IGR, SM	No	NA	NA	No
1620	Khan et al., 2015	2015	Extract	Urticaceae	Coleoptera	B, SM	No	NA	NA	No
1621	Kiran and Prakash, 2015	2015	Essential-oil	Ericaceae	Coleoptera	B, SM	No	NA	NA	No
1622	Kotewong et al., 2015	2015	Isolated	Acanthaceae	Diptera, Lepidoptera	SM	NA	NA	Na	No
1623	Kumar et al., 2015	2015	Extract	Rubiaceae	Diptera	SM	No	NA	NA	No
1624	Lallawmawma et al., 2015	2015	Extract	Oleaceae	Diptera	SM	No	NA	NA	No
1625	Liu and Liu, 2015	2015	Essential-oil	Schisandraceae	Psocoptera	SM	No	NA	NA	No
1626	Muluye et al., 2015	2015	Extract	Brassicaceae	Diptera	SM	Yes	Vertebrates	SM	No
1627	Naik et al., 2015	2015	Essential-oil	Gentianaceae	NA	NA	Yes	Pollinators	B	No
1628	Norris et al., 2015	2015	Essential-oil	NA	Diptera	SM	No	NA	NA	No
1629	Nunes et al., 2015	2015	Extract	Asparagaceae	Diptera	SM	No	NA	NA	No
1630	Opiyo et al., 2015	2015	Essential-oil	Canellaceae	Coleoptera	B	No	NA	NA	No
1631	Pavela, 2015	2015	Isolated	NA	Diptera	SM	No	NA	NA	No
1632	Pradeepa et al., 2015	2015	Extract	Aristolochiaceae	Diptera	SM	No	NA	NA	No
1633	Ranilalitha et al., 2015	2015	Extract	Acanthaceae	Hemiptera	B, SM	No	NA	NA	No
1634	Roh et al., 2015	2015	Essential-oil	Santalaceae	Hemiptera	B, SM	No	NA	NA	No
1635	Saenphet et al., 2015	2015	Extract	Clusiaceae, Stemonaceae	NA	NA	Yes	Vertebrates	R	No
1636	Santos Da Silva et al., 2015	2015	Essential-oil	Burseraceae	Diptera	B, SM	No	NA	NA	No
1637	Sarikahya et al., 2015	2015	Extract	Caprifoliaceae	Diptera	SM	No	NA	NA	No
1638	Subramaniam et al., 2015	2015	Extract	Sapotaceae	Diptera	SM	Yes	Natural enemies (Predators)	B	No
1639	Sujitha et al., 2015	2015	Extract	Moringaceae	Diptera	SM	No	NA	NA	No
1640	Sukovata et al., 2015	2015	Extract	Brassicaceae	Coleoptera	SM	No	NA	NA	No
1641	Suresh et al., 2015	2015	Extract	Phyllanthaceae	Diptera	SM	No	NA	NA	No
1642	Wang et al., 2015	2015	Isolated	NA	Lepidoptera	SM	No	NA	NA	No
1643	Wang et al., 2015	2015	Isolated	NA	Lepidoptera	SM	No	NA	NA	No
1644	Wang et al., 2015	2015	Isolated	NA	Lepidoptera	SM	No	NA	NA	No
1645	Wu et al., 2015	2015	Essential-oil	Asparagaceae	Coleoptera	B, SM	No	NA	NA	No
1646	Xu et al., 2015	2015	Isolated	NA	Hemiptera, Lepidoptera	B, SM	Yes	Natural enemies (Parasitoids, Predators)	SM	No
1647	Yadav et al., 2015	2015	Isolated	NA	Lepidoptera	SM	No	NA	NA	No
1648	Yang et al., 2015	2015	Isolated	Magnoliaceae	Lepidoptera	SM	No	NA	NA	No
1649	Yang et al., 2015	2015	Extract	Polygonaceae	Hemiptera, Lepidoptera	SM	No	NA	NA	No
1650	Yi et al., 2015	2015	Essential-oil	Aristolochiaceae	Diptera	SM	No	NA	NA	No
1651	Zhao et al., 2015	2015	Isolated	NA	Lepidoptera	SM	No	NA	NA	No
1652	Abdelgaleil et al., 2016	2016	Essential-oil	Anacardiaceae, Apiaceae, Asteraceae, Cupressaceae, Geraniaceae, Lamiaceae, Myrtaceae, Rutaceae	Coleoptera	SM	No	NA	NA	Yes
1653	Abdelli et al., 2016	2016	Essential-oil	Lamiaceae	Coleoptera	SM	No	NA	NA	Yes
1654	Adamski et al., 2016	2016	Extract	Solanaceae	Lepidoptera	IGR, SM	No	NA	NA	Yes
1655	Adesina et al., 2016	2016	Extract	Fabaceae, Phyllanthaceae	Coleoptera	SM	No	NA	NA	Yes
1656	Adhikary et al., 2016	2016	Extract	Fabaceae	Coleoptera	B	No	NA	NA	Yes
1657	Ahmad et al., 2016	2016	Extract	Solanaceae	Diptera	SM	No	NA	NA	Yes
1658	Alves et al., 2016	2016	Extract	Annonaceae	Lepidoptera	B, SM	No	NA	NA	Yes
1659	Amaral et al., 2016	2016	Isolated	Meliaceae	NA	NA	Yes	Pollinators	IGR, SM	Yes
1660	Azoui et al., 2016	2016	Extract	Euphorbiaceae	Blattodea	SM	No	NA	NA	Yes
1661	Baronio et al., 2016	2016	Isolated	Meliaceae	Hemiptera	SM	No	NA	NA	Yes
1662	Bedini et al., 2016	2016	Essential-oil	Apiaceae	Coleoptera	B	No	NA	NA	Yes
1663	Bett et al., 2016	2016	Essential-oil	Cupressaceae, Myrtaceae	Coleoptera	B, SM	No	NA	NA	Yes
1664	Bezzar-Bendjazia et al., 2016	2016	Isolated	Meliaceae	Diptera, Lepidoptera	IGR, B, R, SM	No	NA	NA	Yes
1665	Brandl et al., 2016	2016	Extract	Amaryllidaceae, Asphodelaceae, Meliaceae, Solanaceae, Zingiberaceae	Coleoptera	B, B	No	NA	NA	Yes
1666	Cakir et al., 2016	2016	Essential-oil, Extract	Asteraceae	Coleoptera	SM	No	NA	NA	Yes
1667	Campolo et al., 2016	2016	Essential-oil	Rutaceae	Diptera	SM	No	NA	NA	Yes
1668	Cardoso Vilarinho et al., 2016	2016	Extract	Amaryllidaceae, Cardiopteridaceae, Meliaceae	Coleoptera	SM	No	NA	NA	Yes
1669	Carvalho et al., 2016	2016	Essential-oil	Euphorbiaceae	Diptera	SM	Yes	Vertebrates	SM	Yes
1670	Celestino et al., 2016	2016	Essential-oil	Asteraceae, Brassicaceae, Euphorbiaceae, Fabaceae, Meliaceae, Poaceae	Coleoptera	SM	No	NA	NA	Yes
1671	Cenusa et al., 2016	2016	Essential-oil	Lamiaceae, Meliaceae, Rutaceae, Simaroubaceae	Acari	SM	No	NA	NA	Yes
1672	Chaubey, 2016	2016	Essential-oil	Amaryllidaceae	Coleoptera	B, SM	No	NA	NA	Yes
1673	Costa et al., 2016	2016	Isolated	Annonaceae	Diptera	SM	No	NA	NA	Yes
1674	Costa-Junior et al., 2016	2016	Essential-oil	Verbenaceae	Acari	SM	No	NA	NA	Yes
1675	Cruz et al., 2016	2016	Essential-oil	Apiaceae, Lamiaceae, Myrtaceae	Lepidoptera	IGR, R, SM	No	NA	NA	Yes
1676	Custodio et al., 2016	2016	Extract	Piperaceae	Diptera	SM	No	NA	NA	Yes
1677	Czerniewicz et al., 2016	2016	Extract	Caprifoliaceae, Hypericaceae, Junglandaceae, Lamiaceae	Hemiptera	B, R, SM	No	NA	NA	Yes
1678	Da Silva Santos et al., 2016	2016	Extract	Euphorbiaceae, Fabaceae	Hemiptera	SM	No	NA	NA	Yes
1679	Da Silva et al., 2016	2016	Isolated	Fabaceae, Meliaceae	NA	NA	Yes	Natural enemies (Parasitoids)	IGR, R, SM	Yes
1680	Da Silva et al., 2016	2016	Powder	Amaranthaceae, Lamiaceae, Meliaceae, Piperaceae, Rutaceae	Coleoptera	B, IGR, R, SM	No	NA	NA	Yes
1681	Dang et al., 2016	2016	Extract	Fabaceae	Hemiptera	SM	No	NA	NA	Yes
1682	De Oliveira Araujo et al., 2016	2016	Essential-oil	Myrtaceae, Rutaceae	Diptera	B, SM	No	NA	NA	Yes
1683	De Souza et al., 2016	2016	Essential-oil	Euphorbiaceae, Lamiaceae, Rutaceae	Coleoptera	SM	No	NA	NA	Yes
1684	Deletre et al., 2016	2016	Essential-oil	Apiaceae, Lauraceae, Poaceae	Hemiptera	B, SM	No	NA	NA	Yes
1685	Demissew et al., 2016	2016	Isolated, Powder	Meliaceae	Diptera	SM	No	NA	NA	Yes
1686	Desgrouas et al., 2016	2016	Extract	Apocynaceae, Capparaceae, Dioscoreaceae	Diptera	B, SM	No	NA	NA	Yes
1687	Devkota et al., 2016	2016	Isolated	Meliaceae	Diptera	B, SM	No	NA	NA	Yes
1688	Diaz Napal et al., 2016	2016	Essential-oil	Bignoniaceae, Meliaceae	Coleoptera, Lepidoptera	B, IGR, SM	No	NA	NA	Yes
1689	Dos Santos Silva et al., 2016	2016	Essential-oil	Poaceae	Lepidoptera	B, SM	No	NA	NA	Yes
1690	Dutra et al., 2016	2016	Essential-oil	Rutaceae	Coleoptera	B, SM	No	NA	NA	Yes
1691	Ebadollahi et al., 2016	2016	Essential-oil	Asteraceae	Acari	SM	No	NA	NA	Yes
1692	Elena Valdes-Estrada et al., 2016	2016	Extract	Amaranthaceae, Amaryllidaceae, Asteraceae, Burseraceae, Fabaceae, Papaveraceae	Coleoptera	IGR, SM	No	NA	NA	Yes
1693	Ellse et al., 2016	2016	Essential-oil	Lamiaceae	Phthiraptera	SM	No	NA	NA	Yes
1694	El-Sayed and El-Bassiony, 2016	2016	Extract	Apocynaceae	Diptera	IGR, R, SM	No	NA	NA	Yes
1695	Elumalai et al., 2016	2016	Isolated	Lamiaceae	Diptera	SM	No	NA	NA	Yes
1696	Erdogan and Yildirim, 2016	2016	Extract	Asteraceae, Hypericaceae	Hemiptera	SM	No	NA	NA	Yes
1697	Espinoza et al., 2016	2016	Essential-oil	Cupressaceae	Coleoptera	B, SM	No	NA	NA	Yes
1698	Evans and Hallett, 2016	2016	Isolated	Meliaceae	Diptera	B, R, SM	No	NA	NA	Yes
1699	Falkowski et al., 2016	2016	Extract	Asteraceae, Fabaceae, Lauraceae	Diptera	SM	No	NA	NA	Yes
1700	Fanela et al., 2016	2016	Essential-oil	Bignoniaceae, Lamiaceae, Piperaceae	Hemiptera	R, SM	No	NA	NA	Yes
1701	Fazolin et al., 2016	2016	Essential-oil	Piperaceae	Lepidoptera	SM	No	NA	NA	Yes
1702	Fazolin et al., 2016	2016	Essential-oil	Piperaceae	Lepidoptera	SM	No	NA	NA	Yes
1703	Flores-Fernandez et al., 2016	2016	Essential-oil	Verbenaceae	Acari	B, SM	No	NA	NA	Yes
1704	Formentini et al., 2016	2016	Isolated	Meliaceae	Hemiptera	SM	No	NA	NA	Yes
1705	Gandhi et al., 2016	2016	Extract	Verbenaceae	Phthiraptera	SM	No	NA	NA	Yes
1706	Gomes et al., 2016	2016	Extract	Apocynaceae, Erythroxylaceae, Lauraceae, Rutaceae, Salicaceae, Simaroubaceae	Hymenoptera	SM	No	NA	NA	Yes
1707	Govindarajan and Benelli, 2016	2016	Essential-oil	Apiaceae	Diptera	SM	Yes	Natural enemies (Predators)	SM	Yes
1708	Govindarajan et al., 2016	2016	Essential-oil	Lamiaceae	Diptera	B, SM	Yes	Natural enemies (Predators)	SM	Yes
1709	Govindarajan et al., 2016	2016	Essential-oil	Zingiberaceae	Diptera	B, SM	Yes	Natural enemies (Predators)	SM	Yes
1710	Govindarajan et al., 2016	2016	Essential-oil	Lamiaceae	Diptera	SM	No	NA	NA	Yes
1711	Govindarajan et al., 2016	2016	Extract	Lamiaceae	Diptera	SM	Yes	Natural enemies (Predators)	SM	Yes
1712	Govindarajan et al., 2016	2016	Essential-oil	Fabaceae	Diptera	SM	Yes	Natural enemies (Predators)	SM	Yes
1713	Govindarajan et al., 2016	2016	Essential-oil	Fabaceae	Diptera	SM	No	NA	NA	Yes
1714	Guo et al., 2016	2016	Essential-oil	Cupressaceae	Coleoptera	B, SM	No	NA	NA	Yes
1715	Haq et al., 2016	2016	Extract	Fabaceae	Diptera	SM	No	NA	NA	Yes
1716	Harmouzi et al., 2016	2016	Essential-oil	Cupressaceae	Hemiptera	SM	No	NA	NA	Yes
1717	Hu et al., 2016	2016	Isolated	Verbenaceae	Diptera	SM	No	NA	NA	Yes
1718	Ileke et al., 2016	2016	Powder	Myrtaceae, Zingiberaceae	Coleoptera	R, SM	No	NA	NA	Yes
1719	Immediato et al., 2016	2016	Essential-oil	Lamiaceae, Myrtaceae	Acari	SM	No	NA	NA	Yes
1720	Intirach et al., 2016	2016	Extract	Apiaceae, Asteraceae, Brassicaceae, Lamiaceae, Myristicaceae, Piperaceae, Scrophulariaceae, Solanaceae, Zingiberaceae	Diptera	SM	No	NA	NA	Yes
1721	Jairoce et al., 2016	2016	Essential-oil	Myrtaceae	Coleoptera	SM	No	NA	NA	Yes
1722	Javier et al., 2016	2016	Essential-oil	Lamiaceae, Verbenaceae, Zingiberaceae	Lepidoptera	B, IGR, SM	No	NA	NA	Yes
1723	Jiang et al., 2016	2016	Essential-oil	Lauraceae	Hemiptera	B, SM	No	NA	NA	Yes
1724	Joseph and Bolda, 2016	2016	Essential-oil	Lamiaceae	Hemiptera	SM	No	NA	NA	Yes
1725	Kerdudo et al., 2016	2016	Essential-oil	Asteraceae	Diptera	B, SM	No	NA	NA	Yes
1726	Khan et al., 2016	2016	Extract	Apocynaceae, Asteraceae, Lamiaceae, Lauraceae, Myrtaceae, Rutaceae, Thymelaeaceae	Diptera	B, SM	No	NA	NA	Yes
1727	Khanavi et al., 2016	2016	Extract	Apiaceae	Diptera	SM	No	NA	NA	Yes
1728	Kim et al., 2016	2016	Essential-oil	Lamiaceae	Coleoptera	SM	No	NA	NA	Yes
1729	Kolani et al., 2016	2016	Essential-oil	Meliaceae, Poaceae	Lepidoptera	B, SM	No	NA	NA	Yes
1730	Krinski and Foerster, 2016	2016	Essential-oil	Piperaceae	Hemiptera	SM	No	NA	NA	Yes
1731	Kumar et al., 2016	2016	Extract	Meliaceae	Lepidoptera	IGR, SM	No	NA	NA	Yes
1732	Kumar et al., 2016	2016	Extract	Rutaceae	Lepidoptera	SM	No	NA	NA	Yes
1733	Lee et al., 2016	2016	Essential-oil	Myrtaceae	Lepidoptera	SM	No	NA	NA	Yes
1734	Liao et al., 2016	2016	Essential-oil	Myrtaceae	Coleoptera	SM	No	NA	NA	Yes
1735	Lima et al., 2016	2016	Essential-oil	Verbenaceae	Acari	B	No	NA	NA	Yes
1736	Lin et al., 2016	2016	Essential-oil	Meliaceae	Coleoptera	SM	No	NA	NA	Yes
1737	Liu et al., 2016	2016	Essential-oil	Lamiaceae	Psocoptera	SM	No	NA	NA	Yes
1738	Liu et al., 2016	2016	Essential-oil	Lauraceae	Coleoptera	SM	No	NA	NA	Yes
1739	Lobo-Echeverri et al., 2016	2016	Extract	Solanaceae	Hymenoptera	SM	No	NA	NA	Yes
1740	Mamoon-Ur-Rashid et al., 2016	2016	Essential-oil	Meliaceae	NA	NA	Yes	Natural enemies (Predators)	B	Yes
1741	Mamoon-Ur-Rashid et al., 2016	2016	Essential-oil	Meliaceae	Hemiptera	B, SM	Yes	Natural enemies (Predators)	B	Yes
1742	Manzoor et al., 2016	2016	Extract	Betulaceae, Myrtaceae, Pinaceae	Isoptera	B, SM	No	NA	NA	Yes
1743	Maroufpoor et al., 2016	2016	Essential-oil	Apiaceae	Coleoptera, Lepidoptera	SM	No	NA	NA	Yes
1744	Meireles et al., 2016	2016	Isolated	Piperaceae	Diptera	R, SM	No	NA	NA	Yes
1745	Mercedes Gutierrez et al., 2016	2016	Essential-oil	Anacardiaceae, Lamiaceae, Verbenaceae	Phthiraptera	SM	Yes	Vertebrates	SM	Yes
1746	Modise and Ashafa, 2016	2016	Extract	Apiaceae, Asteraceae	Diptera	SM	No	NA	NA	Yes
1747	Mohankumar et al., 2016	2016	Extract	Annonaceae, Asteraceae, Lauraceae, Malvaceae, Passifloraceae	Diptera	SM	No	NA	NA	Yes
1748	Moustafa, 2016	2016	Extract	Asteraceae, Meliaceae	Lepidoptera	IGR, SM	No	NA	NA	Yes
1749	Muema et al., 2016	2016	Extract	Asteraceae	Diptera	SM	No	NA	NA	Yes
1750	Mukandiwa et al., 2016	2016	Extract	Rutaceae	Diptera	B, SM	No	NA	NA	Yes
1751	Murugan et al., 2016	2016	Extract, Powder	Lamiaceae	Diptera	SM	No	NA	NA	Yes
1752	Muyobela et al., 2016	2016	Extract	Fabaceae	Acari	SM	No	NA	NA	Yes
1753	Nikolova, 2016	2016	Isolated	Asteraceae, Meliaceae	Coleoptera, Hemiptera	SM	No	NA	NA	Yes
1754	Nouri-Ganbalani et al., 2016	2016	Isolated	Meliaceae	Lepidoptera	B, SM	No	NA	NA	Yes
1755	Nunez-Mejia et al., 2016	2016	Isolated	Meliaceae	Lepidoptera	B, SM	No	NA	NA	Yes
1756	Ojo et al., 2016	2016	Powder	Fabaceae, Rutaceae	Coleoptera	B, SM	No	NA	NA	Yes
1757	Park et al., 2016	2016	Essential-oil	Lamiaceae	Diptera	SM	No	NA	NA	Yes
1758	Pavela, 2016	2016	Extract	Apiaceae, Caprifoliaceae, Caryophyllaceae, Fabaceae, Lauraceae, Malvaceae, Monimiaceae, Myrtaceae, Poaceae, Ranunculaceae, Rubiaceae, Schisandraceae, Solanaceae, Zingiberaceae	Acari	SM	No	NA	NA	Yes
1759	Pavela et al., 2016	2016	Essential-oil	Pinaceae, Acoraceae, Rutaceae, Cupressaceae, Lamiaceae, Myrtaceae, Geraniaceae, Zingiberaceae	Acari	R, SM	No	NA	NA	Yes
1760	Pavela et al., 2016	2016	Extract	Apiaceae	Diptera	IGR, R, SM	No	NA	NA	Yes
1761	Pavela et al., 2016	2016	Essential-oil	Apiaceae	Diptera, Lepidoptera	SM	No	NA	NA	Yes
1762	Pinto et al., 2016	2016	Essential-oil, Powder	Lauraceae	Coleoptera	B, SM	No	NA	NA	Yes
1763	Put et al., 2016	2016	Isolated	Meliaceae	NA	NA	Yes	Natural enemies (Predators)	SM	Yes
1764	Rajopadhye et al., 2016	2016	Extract	Asteraceae	Coleoptera	B, SM	No	NA	NA	Yes
1765	Ramkumar et al., 2016	2016	Extract	Rutaceae	Diptera	SM	No	NA	NA	Yes
1766	Razze et al., 2016	2016	Isolated	Meliaceae	Hemiptera	SM	Yes	Natural enemies (Predators)	SM	Yes
1767	Reddy and Antwi, 2016	2016	Isolated	Meliaceae	Lepidoptera	SM	No	NA	NA	Yes
1768	Reddy et al., 2016	2016	Isolated	Asteraceae, Meliaceae	Coleoptera	SM	No	NA	NA	Yes
1769	Romo-Asuncion et al., 2016	2016	Extract	Asteraceae, Lamiaceae	Lepidoptera	IGR, SM	No	NA	NA	Yes
1770	Sadeghi et al., 2016	2016	Essential-oil	Anacardiaceae	Coleoptera	SM	No	NA	NA	Yes
1771	Selin-Rani et al., 2016	2016	Isolated	Euphorbiaceae	Lepidoptera	B, R, SM	Yes	Detritivore	SM	Yes
1772	Shao et al., 2016	2016	Isolated	Meliaceae	Lepidoptera	SM	No	NA	NA	Yes
1773	Sharaby and Mona, 2016	2016	Essential-oil	Cupressaceae	Coleoptera	SM	No	NA	NA	Yes
1774	Sharififard et al., 2016	2016	Essential-oil	Asteraceae, Lamiaceae, Myrtaceae	Blattodea	B, SM	No	NA	NA	Yes
1775	Silva et al., 2016	2016	Essential-oil	Amaryllidaceae, Fabaceae, Meliaceae, Myrtaceae, Poaceae	Lepidoptera	B, SM	Yes	Natural enemies (Predators)	SM	Yes
1776	Singh et al., 2016	2016	Essential-oil	Apiaceae, Asteraceae, Geraniaceae, Lamiaceae, Myrtaceae, Poaceae	Coleoptera	SM	No	NA	NA	Yes
1777	Sumitha and Thoppil, 2016	2016	Essential-oil	Lamiaceae	Diptera	SM	No	NA	NA	Yes
1778	Tak and Isman, 2016	2016	Essential-oil	Poaceae	Lepidoptera	IGR, SM	No	NA	NA	Yes
1779	Tak et al., 2016	2016	Essential-oil	Lamiaceae	Lepidoptera	SM	No	NA	NA	Yes
1780	Tak et al., 2016	2016	Essential-oil	Lamiaceae, Poaceae	Lepidoptera	SM	No	NA	NA	Yes
1781	Tavares et al., 2016	2016	Powder	Zingiberaceae	Lepidoptera	IGR, SM	No	NA	NA	Yes
1782	Tipping et al., 2016	2016	Extract	Myrtaceae	Coleoptera, Hemiptera	B, SM	No	NA	NA	Yes
1783	Tong and Feng, 2016	2016	Extract	Poaceae	Hemiptera	SM	No	NA	NA	Yes
1784	Turchen et al., 2016	2016	Isolated	Meliaceae	NA	NA	Yes	Natural enemies (Parasitoids)	IGR, R, SM	Yes
1785	Turchen et al., 2016	2016	Essential-oil	Piperaceae	Hemiptera	R, SM	Yes	Natural enemies (Parasitoids)	R	Yes
1786	Turchen et al., 2016	2016	Extract	Annonaceae	Hemiptera	R, SM	No	NA	NA	Yes
1787	Ullah et al., 2016	2016	Isolated	Lamiaceae, Meliaceae, Phyllanthaceae	NA	NA	Yes	Natural enemies (Parasitoids)	SM	Yes
1788	Vasantha-Srinivasan et al., 2016	2016	Isolated	Piperaceae	Lepidoptera	IGR, SM	Yes	detritivore	SM	Yes
1789	Vieira Dos Santos et al., 2016	2016	Essential-oil	Arecaceae, Asteraceae, Caryocaraceae, Clusiaceae, Fabaceae, Meliaceae	Lepidoptera	SM	No	NA	NA	Yes
1790	Volpato et al., 2016	2016	Essential-oil	Lauraceae	Coleoptera	SM	Yes	Detritivore	SM	Yes
1791	Volpe et al., 2016	2016	Essential-oil	Piperaceae	Hemiptera	SM	No	NA	NA	Yes
1792	Wagenhoff et al., 2016	2016	Isolated	Meliaceae	Coleoptera	B, R	No	NA	NA	Yes
1793	Wang et al., 2016	2016	Essential-oil	Amaryllidaceae, Apiaceae, Lauraceae, Myrtaceae	Coleoptera	SM	No	NA	NA	Yes
1794	Wu et al., 2016	2016	Isolated	Asteraceae	Lepidoptera	B, SM	No	NA	NA	Yes
1795	Yi et al., 2016	2016	Essential-oil	Lamiaceae	Lepidoptera	SM	Yes	Natural enemies (Parasitoids)	SM	Yes
1796	Zanuncio et al., 2016	2016	Essential-oil	Meliaceae	NA	NA	Yes	Natural enemies (Predators)	IGR, SM	Yes
1797	Zapata et al., 2016	2016	Isolated	Amaryllidaceae	Hemiptera	B, R, SM	No	NA	NA	Yes
1798	Zekri et al., 2016	2016	Essential-oil	Lamiaceae	Hemiptera	SM	No	NA	NA	Yes
1799	Zhang et al., 2016	2016	Essential-oil	Apiaceae, Poaceae	Hemiptera	SM	No	NA	NA	Yes
1800	Zhang et al., 2016	2016	Essential-oil	Asteraceae, Ericaceae, Lamiaceae, Lauraceae, Myrtaceae, Poaceae, Rutaceae	Coleoptera	B, SM	No	NA	NA	Yes
1801	Zhao et al., 2016	2016	Essential-oil	Lamiaceae	Psocoptera	SM	No	NA	NA	Yes
1802	Zuharah and Yousaf, 2016	2016	Extract	Anacardiaceae	Diptera	R, SM	No	NA	NA	Yes
1803	Alfredo-Herbert et al., 2016	2016	Extract	Asparagaceae	Hemiptera	SM	No	NA	NA	No
1804	Bell et al., 2016	2016	Isolated	NA	Diptera	B, SM	No	NA	NA	No
1805	Cai et al., 2016	2016	Isolated	NA	Lepidoptera	B, IGR, R, SM	No	NA	NA	No
1806	Cespedes et al., 2016	2016	Extract	Calceolariaceae	Coleoptera	B, IGR, SM	No	NA	NA	No
1807	Dieng et al., 2016	2016	Extract	Theaceae	Diptera	IGR, R, SM	No	NA	NA	No
1808	Dieng et al., 2016	2016	Extract	Theaceae	Hymenoptera	B, SM	No	NA	NA	No
1809	Du et al., 2016	2016	Isolated	NA	Hemiptera	B, SM	No	NA	NA	No
1810	Edwin et al., 2016	2016	Isolated	Acanthaceae	Lepidoptera	IGR, SM	No	NA	NA	No
1811	Edwin et al., 2016	2016	Isolated	Acanthaceae	Diptera	B, B, SM	No	NA	NA	No
1812	Ferreira et al., 2016	2016	Isolated	NA	Lepidoptera	B, IGR, SM	No	NA	NA	No
1813	Freitas et al., 2016	2016	Isolated	Brassicaceae	Coleoptera	B, R, SM	No	Na	NA	No
1814	Getachew et al., 2016	2016	Extract	Phytolaccaceae	Diptera	SM	No	NA	NA	No
1815	Govindarajan et al., 2016	2016	Essential-oil	Pinaceae	Diptera	SM	Yes	Natural enemies (Predators)	SM	No
1816	Guimaraes De Oliveira et al., 2016	2016	Extract	Asparagaceae	Diptera	SM	No	NA	NA	No
1817	Kajla et al., 2016	2016	Extract	Asparagaceae	Diptera	SM	No	NA	NA	No
1818	Khan et al., 2016	2016	Extract	Elaeagnaceae	Coleoptera	SM	No	NA	NA	No
1819	Kovendan et al., 2016	2016	Essential-oil	Rubiaceae	Diptera	SM	Yes	Natural enemies (Predators)	B	No
1820	Liang et al., 2016	2016	Essential-oil	Ericaceae	Coleoptera	B, SM	No	NA	NA	No
1821	Lima et al., 2016	2016	Isolated	NA	Diptera	SM	No	NA	NA	No
1822	Muema et al., 2016	2016	Essential-oil	Theaceae	Diptera	SM	No	NA	NA	No
1823	Murugan et al., 2016	2016	Extract	Moringaceae	Diptera	SM	Yes	Natural enemies (Predators)	B	No
1824	Nebapure et al., 2016	2016	Extract	Colchicaceae	Lepidoptera	B	No	NA	NA	No
1825	Norambuena et al., 2016	2016	Essential-oil	Atherospermataceae	Coleoptera	B, SM	No	NA	NA	No
1826	Pan et al., 2016	2016	Isolated	Nyssaceae	Lepidoptera	SM	No	NA	NA	No
1827	Ponsankar et al., 2016	2016	Extract	Lecythidaceae	Lepidoptera	B, IGR, R, SM	Yes	Detritivore	SM	No
1828	Pradeepa et al., 2016	2016	Isolated	Plumbaginaceae	Diptera	B	No	NA	NA	No
1829	Prashanthi et al., 2016	2016	Extract	Plumbaginaceae	Diptera	SM	No	NA	NA	No
1830	Reis et al., 2016	2016	Isolated	NA	Coleoptera	B, SM	No	NA	NA	No
1831	Resende et al., 2016	2016	Isolated	NA	Hemiptera	SM	Yes	Natural enemies (Predators), Pollinators	SM	No
1832	Selin-Rani et al., 2016	2016	Extract	Cornaceae	Lepidoptera	B, SM	No	NA	NA	No
1833	Shukla et al., 2016	2016	Essential-oil	Acoraceae	Coleoptera	B, SM	No	NA	NA	No
1834	Singh et al., 2016	2016	Essential-oil	NA	Hemiptera	SM	No	NA	NA	No
1835	Stevenson et al., 2016	2016	Extract, Isolated	Sapindaceae	Coleoptera	R, SM	No	NA	NA	No
1836	Subramaniam et al., 2016	2016	Extract	Lecythidaceae	Diptera	SM	Yes	Natural enemies (Predators)	B	No
1837	Tong and Feng, 2016	2016	Isolated	Nyssaceae	Hemiptera, Lepidoptera	SM	No	NA	NA	No
1838	Wang et al., 2016	2016	Isolated	Magnoliaceae	Diptera	SM	No	NA	NA	No
1839	Wang et al., 2016	2016	Extract	Pinaceae	Coleoptera	SM	No	NA	NA	No
1840	Zapata et al., 2016	2016	Essential-oil	Atherospermataceae	Hemiptera	SM	Yes	Natural enemies (Parasitoids)	R	No
1841	Zhang et al., 2016	2016	Isolated	NA	Diptera	SM	No	NA	NA	No
1842	Zhao et al., 2016	2016	Isolated	NA	Lepidoptera	SM	No	NA	NA	No
1843	Zhao et al., 2016	2016	Isolated	Celastraceae	Lepidoptera	SM	No	NA	NA	No
1844	Zhao et al., 2016	2016	Isolated	Celastraceae	Lepidoptera	SM	No	NA	NA	No
1845	Zhou et al., 2016	2016	Extract	Schisandraceae	Hemiptera	SM	No	NA	Na	No
1846	Zuharah et al., 2016	2016	Extract	Convolvulaceae	Diptera	R, SM	No	NA	NA	No
1847	Adarkwah et al., 2017	2017	Powder	Myrtaceae	Coleoptera	R, SM	No	NA	NA	Yes
1848	Al-Antary et al., 2017	2017	Essential-oil	Rutaceae	Hemiptera	SM	No	NA	NA	Yes
1849	Al-Antary et al., 2017	2017	Essential-oil	Apiaceae	Hemiptera	SM	No	NA	NA	Yes
1850	Ali et al., 2017	2017	Extract	Meliaceae, Solanaceae	Coleoptera	SM	No	NA	NA	Yes
1851	Ali et al., 2017	2017	Isolated	Asphodelaceae, Lamiaceae, Meliaceae, Rutaceae	Lepidoptera	B, IGR, SM	No	NA	NA	Yes
1852	Alim et al., 2017	2017	Extract	Annonaceae, Apocynaceae, Buxaceae, Lamiaceae, Meliaceae, Moraceae, Polygonaceae	Hemiptera	B, SM	No	NA	NA	Yes
1853	Alkan and Gokce, 2017	2017	Extract	Acanthaceae, Apiaceae, Asteraceae, Cannabaceae, Lamiaceae	Coleoptera	B, SM	No	NA	NA	Yes
1854	Alkan et al., 2017	2017	Extract	Acanthaceae, Apiaceae, Asteraceae, Cannabaceae, Lamiaceae	Coleoptera	SM	No	NA	NA	Yes
1855	Allam et al., 2017	2017	Essential-oil	Lamiaceae	Acari	SM	No	NA	NA	Yes
1856	Anjum et al., 2017	2017	Extract	Lamiaceae	Diptera	IGR, SM	No	NA	NA	Yes
1857	Ansante et al., 2017	2017	Isolated	Annonaceae, Meliaceae	Lepidoptera	IGR, SM	No	NA	NA	Yes
1858	Aristizabal et al., 2017	2017	Isolated	Meliaceae	Thysanoptera	SM	No	NA	NA	Yes
1859	Bachi and Ahmed, 2017	2017	Essential-oil	Rutaceae	Diptera	B, SM	No	NA	NA	Yes
1860	Bakar et al., 2017	2017	Essential-oil	Zingiberaceae	Lepidoptera	IGR	No	NA	NA	Yes
1861	Bedini et al., 2017	2017	Essential-oil	Asteraceae	Diptera	B, SM	No	NA	NA	Yes
1862	Begum and Pandey, 2017	2017	Extract	Annonaceae, Apocynaceae	Diptera	SM	No	NA	NA	Yes
1863	Benelli et al., 2017	2017	Extract	Meliaceae	Diptera	SM	No	NA	NA	Yes
1864	Benelli et al., 2017	2017	Essential-oil	Asteraceae	Diptera	SM	Yes	Natural enemies (Predators)	SM	Yes
1865	Benelli et al., 2017	2017	Essential-oil	Geraniaceae, Lamiaceae, Pinaceae, Verbenaceae	Diptera	SM	No	NA	NA	Yes
1866	Benelli et al., 2017	2017	Essential-oil	Apiaceae	Acari	B, SM	No	NA	NA	Yes
1867	Benelli et al., 2017	2017	Essential-oil	Apiaceae	Diptera, Lepidoptera	SM	No	NA	NA	Yes
1868	Bernardi et al., 2017	2017	Extract, Isolated	Annonaceae	Diptera	R, SM	Yes	Natural enemies (Parasitoids)	R, SM	Yes
1869	Bezzar-Bendjazia et al., 2017	2017	Isolated	Meliaceae	Diptera	B, SM	No	NA	NA	Yes
1870	Bilal et al., 2017	2017	Essential-oil	Rutaceae	Diptera	SM	No	NA	NA	Yes
1871	Bilal et al., 2017	2017	Extract	Asteraceae, Myristicaceae, Rutaceae, Zingiberaceae	Diptera	SM	No	NA	NA	Yes
1872	Bohinc and Trdan, 2017	2017	Powder	Meliaceae	Coleoptera	R, SM	No	NA	NA	Yes
1873	Boica Junior et al., 2017	2017	Extract	Meliaceae	Coleoptera	IGR, SM	No	NA	NA	Yes
1874	Botas et al., 2017	2017	Essential-oil	Asteraceae	Diptera	SM	No	NA	NA	Yes
1875	Breda et al., 2017	2017	Isolated	Meliaceae	Acari	B, R, SM	No	NA	NA	Yes
1876	Campolo et al., 2017	2017	Essential-oil	Rutaceae	Lepidoptera	SM	No	NA	NA	Yes
1877	Cansian et al., 2017	2017	Essential-oil	Myrtaceae	NA	NA	Yes	Bioindicators	SM	Yes
1878	Chakira et al., 2017	2017	Essential-oil	Lauraceae, Piperaceae, Rutaceae, Zingiberaceae	Hemiptera	B, B, SM	No	NA	NA	Yes
1879	Chandrasekaran et al., 2017	2017	Extract	Euphorbiaceae	Diptera	SM	Yes	Microorganism	SM	Yes
1880	Chen et al., 2017	2017	Essential-oil	Lamiaceae	Coleoptera	SM	No	NA	NA	Yes
1881	Costa et al., 2017	2017	Extract	Meliaceae	Lepidoptera	IGR, SM	No	NA	NA	Yes
1882	Costa et al., 2017	2017	Isolated	Annonaceae	Diptera	SM	Yes	Natural enemies (Predators), Vertebrates	SM	Yes
1883	Cruz et al., 2017	2017	Essential-oil	Apiaceae, Lamiaceae, Myrtaceae	Lepidoptera	SM	No	NA	NA	Yes
1884	Cruz et al., 2017	2017	Essential-oil	Euphorbiaceae	Diptera	SM	Yes	Vertebrates	SM	Yes
1885	Cuadros et al., 2017	2017	Essential-oil	Myrtaceae, Poaceae, Rutaceae	Hemiptera	SM	No	NA	NA	Yes
1886	Da Silva et al., 2017	2017	Extract	Asteraceae	Diptera, Lepidoptera	IGR, R, SM	No	NA	NA	Yes
1887	Dang Hoa Tran; Takagi et al., 2017	2017	Extract	Fabaceae	Lepidoptera	IGR, SM	No	NA	NA	Yes
1888	Darabian and Yarahmadi, 2017	2017	Isolated	Meliaceae	Lepidoptera	SM	No	NA	NA	Yes
1889	De Almeida et al., 2017	2017	Essential-oil	Fabaceae	Lepidoptera	SM	No	NA	NA	Yes
1890	De Andrade Porto et al., 2017	2017	Extract	Amaranthaceae, Anacardiaceae, Apocynaceae, Asteraceae, Bignoniaceae, Bixaceae, Combretaceae, Equisetaceae, Euphorbiaceae, Fabaceae, Loranthaceae, Lythraceae, Malpighiaceae, Malvaceae, Melastomataceae, Meliaceae, Moraceae, Passifloraceae, Piperaceae, Poaceae, Rubiaceae, Salicaceae, Santalaceae, Sapindaceae, Sapotaceae, Solanaceae, Verbenaceae	Diptera	SM	No	NA	NA	Yes
1891	De Carvalho et al., 2017	2017	Extract	Meliaceae	Hemiptera	SM	No	NA	NA	Yes
1892	De Carvalho et al., 2017	2017	Essential-oil	Myrtaceae	Diptera	SM	No	NA	NA	Yes
1893	De Oliveira et al., 2017	2017	Essential-oil	Anacardiaceae, Lauraceae, Myrtaceae, Piperaceae, Poaceae	Coleoptera	B, SM	No	NA	NA	Yes
1894	Demirel and Erdogan, 2017	2017	Essential-oil	Lamiaceae, Lauraceae	Coleoptera	SM	No	NA	NA	Yes
1895	Dieng et al., 2017	2017	Extract	Rutaceae	Diptera	SM	No	NA	NA	Yes
1896	Dorla et al., 2017	2017	Essential-oil	Piperaceae	Diptera	SM	No	NA	NA	Yes
1897	Dris et al., 2017	2017	Essential-oil	Lamiaceae	Diptera	SM	No	NA	NA	Yes
1898	Ebadollahi, 2017	2017	Essential-oil	Asteraceae	Acari, Coleoptera	SM	No	NA	NA	Yes
1899	Ebadollahi et al., 2017	2017	Essential-oil	Lamiaceae	Hemiptera	SM	No	NA	NA	Yes
1900	Eckard et al., 2017	2017	Extract	Amaryllidaceae	Coleoptera	B, SM	No	NA	NA	Yes
1901	El Zayyat et al., 2017	2017	Extract	Apiaceae, Lamiaceae	Diptera	SM	No	NA	NA	Yes
1902	Er et al., 2017	2017	Isolated	Meliaceae	Lepidoptera	IGR, R, SM	No	NA	NA	Yes
1903	Erturk and Sarikaya, 2017	2017	Extract	Altingiaceae, Anacardiaceae, Asteraceae, Betulaceae, Bixaceae, Sapindaceae	Coleoptera	SM	No	NA	NA	Yes
1904	Feitosa-Alcantara et al., 2017	2017	Essential-oil, Isolated	Lamiaceae	Hymenoptera	SM	No	NA	NA	Yes
1905	Fernandes et al., 2017	2017	Extract	Annonaceae	Acari	B, SM	No	NA	NA	Yes
1906	Figueiredo et al., 2017	2017	Essential-oil	Verbenaceae	Hemiptera	B, SM	No	NA	NA	Yes
1907	Filomeno et al., 2017	2017	Essential-oil	Myrtaceae	Lepidoptera	SM	Yes	Natural enemies (Predators)	SM	Yes
1908	Flores-Davila et al., 2017	2017	Essential-oil	Amaryllidaceae, Lamiaceae, Lauraceae, Myrtaceae, Piperaceae, Rutaceae, Solanaceae	Coleoptera	SM	No	NA	NA	Yes
1909	Fogne et al., 2017	2017	Essential-oil	Lamiaceae, Poaceae	Hemiptera	SM	No	NA	NA	Yes
1910	Fouad and Da-Camara, 2017	2017	Essential-oil	Rutaceae	Coleoptera	B, SM	No	NA	NA	Yes
1911	Freitas et al., 2017	2017	Isolated	Meliaceae	NA	NA	Yes	Natural enemies (Predators)	B, IGR, SM	Yes
1912	Gade et al., 2017	2017	Extract	Asteraceae	Diptera	B, SM	No	NA	NA	Yes
1913	Gaire et al., 2017	2017	Essential-oil, Isolated	Lamiaceae, Myrtaceae, Poaceae	Blattodea	B, SM	No	NA	NA	Yes
1914	Germinara et al., 2017	2017	Essential-oil	Lamiaceae	Coleoptera	B, SM	No	NA	NA	Yes
1915	Gokturk et al., 2017	2017	Essential-oil	Asteraceae, Lamiaceae	Lepidoptera	SM	No	NA	NA	Yes
1916	Goodarzi et al., 2017	2017	Extract	Apiaceae	Diptera	SM	No	NA	NA	Yes
1917	Green et al., 2017	2017	Extract	Asteraceae	Coleoptera	SM	No	NA	NA	Yes
1918	Guo et al., 2017	2017	Essential-oil	Asteraceae	Coleoptera	B, SM	No	NA	NA	Yes
1919	Guo et al., 2017	2017	Isolated	Meliaceae, Rutaceae	Lepidoptera	SM	No	NA	NA	Yes
1920	Gupta et al., 2017	2017	Isolated	Meliaceae	Hemiptera	SM	No	NA	NA	Yes
1921	Gupta et al., 2017	2017	Essential-oil	Rutaceae	Hemiptera	B, SM	Yes	Natural enemies (Predators)	B, SM	Yes
1922	Han et al., 2017	2017	Extract	Acoraceae, Asteraceae, Burseraceae, Convolvulaceae, Cyatheaceae, Cynomoriaceae, Equisetaceae, Fabaceae, Myrtaceae, Zingiberaceae	Coleoptera, Lepidoptera	B	No	NA	NA	Yes
1923	Handayani et al., 2017	2017	Extract	Dioscoreaceae, Rutaceae	Diptera	B, SM	No	NA	NA	Yes
1924	Haramboure, 2017	2017	Isolated	Meliaceae	NA	NA	Yes	Natural enemies (Predators)	IGR, R, SM	Yes
1925	Hategekimana et al., 2017	2017	Extract	Asteraceae	Coleoptera	B, SM	No	NA	NA	Yes
1926	Hematpoor et al., 2017	2017	Extract, Isolated	Piperaceae	Coleoptera, Lepidoptera	B, R, SM	No	NA	NA	Yes
1927	Herrick and Cloyd, 2017	2017	Isolated	Meliaceae	Hemiptera	SM	No	NA	NA	Yes
1928	Herrick and Cloyd, 2017	2017	Isolated	Meliaceae	NA	NA	Yes	Natural enemies (Predators)	SM	Yes
1929	Hinson et al., 2017	2017	Isolated	Meliaceae	Hemiptera	SM	No	NA	NA	Yes
1930	Hussain et al., 2017	2017	Extract	Piperaceae	Coleoptera	B, SM	No	NA	NA	Yes
1931	Ileke et al., 2017	2017	Extract	Zingiberaceae	Diptera	SM	No	NA	NA	Yes
1932	Ilyas et al., 2017	2017	Extract	Apocynaceae, Fabaceae, Lamiaceae, Meliaceae, Myrtaceae	Diptera	B, B	No	NA	NA	Yes
1933	Jang et al., 2017	2017	Essential-oil	Myrtaceae	Diptera	SM	No	NA	NA	Yes
1934	Jannatan et al., 2017	2017	Essential-oil	Poaceae	Blattodea	SM	No	NA	NA	Yes
1935	Jayakumar et al., 2017	2017	Essential-oil	Acoraceae, Apiaceae, Ericaceae, Geraniaceae, Lamiaceae, Lauraceae, Myristicaceae, Myrtaceae, Poaceae, Rutaceae	Coleoptera	SM	No	NA	NA	Yes
1936	Jeon et al., 2017	2017	Essential-oil	Lauraceae	Acari, Hemiptera	SM	No	NA	NA	Yes
1937	Jeon et al., 2017	2017	Essential-oil	Lauraceae	Hemiptera	SM	No	NA	NA	Yes
1938	Joseph, 2017	2017	Essential-oil	Geraniaceae, Lamiaceae, Pinaceae, Poaceae	Hemiptera	B	No	NA	NA	Yes
1939	Kamanula et al., 2017	2017	Essential-oil	Verbenaceae	Coleoptera	SM	No	NA	NA	Yes
1940	Kaur Riat and Kocher, 2017	2017	Essential-oil	Asphodelaceae, Myrtaceae	Diptera	SM	No	NA	NA	Yes
1941	Khan et al., 2017	2017	Extract	Apocynaceae, Asteraceae, Lamiaceae, Lauraceae, Myrtaceae, Rutaceae, Thymelaeaceae	Coleoptera, Diptera, Hemiptera, Lepidoptera	SM	No	NA	NA	Yes
1942	Khanavi et al., 2017	2017	Essential-oil	Anacardiaceae, Apiaceae, Lamiaceae	Lepidoptera	IGR, SM	No	NA	NA	Yes
1943	Khanavi et al., 2017	2017	Extract	Lamiaceae	Diptera	SM	No	NA	NA	Yes
1944	Khani et al., 2017	2017	Essential-oil	Lamiaceae	Coleoptera	B, SM	No	NA	NA	Yes
1945	Khoobdel et al., 2017	2017	Essential-oil	Lamiaceae	Coleoptera	SM	No	NA	NA	Yes
1946	Kilani-Morakchi et al., 2017	2017	Isolated	Meliaceae	Diptera	B, IGR	No	NA	NA	Yes
1947	Kim et al., 2017	2017	Essential-oil	Cupressaceae	Acari	SM	No	NA	NA	Yes
1948	Kim and Ahn, 2017	2017	Extract, Isolated	Rutaceae	Diptera	SM	No	NA	NA	Yes
1949	Kim et al., 2017	2017	Extract	Lamiaceae	Hemiptera	SM	No	NA	NA	Yes
1950	Kumar et al., 2017	2017	Extract	Amaranthaceae	Thysanoptera	SM	No	NA	NA	Yes
1951	Kumar et al., 2017	2017	Extract	Fabaceae	Diptera	SM	No	NA	NA	Yes
1952	Lee et al., 2017	2017	Essential-oil	Amaryllidaceae, Apiaceae, Piperaceae, Zingiberaceae	Lepidoptera	SM	No	NA	NA	Yes
1953	Li et al., 2017	2017	Essential-oil	Asteraceae	Psocoptera	SM	No	NA	NA	Yes
1954	Li et al., 2017	2017	Essential-oil	Fabaceae, Lauraceae	Lepidoptera	SM	No	NA	NA	Yes
1955	Liang et al., 2017	2017	Essential-oil	Asteraceae	Coleoptera	B	No	NA	NA	Yes
1956	Liang et al., 2017	2017	Essential-oil	Asteraceae	Coleoptera	B, SM	No	NA	NA	Yes
1957	Liao et al., 2017	2017	Essential-oil	Myrtaceae	Lepidoptera	B, SM	No	NA	NA	Yes
1958	Lu, 2017	2017	Essential-oil	Rutaceae	Coleoptera	B, SM	No	NA	NA	Yes
1959	Luiz et al., 2017	2017	Extract	Annonaceae, Araliaceae, BroMeliaceae, Caryocaraceae, Dilleniaceae, Fabaceae, Lauraceae, Malvaceae, Melastomataceae, Myrtaceae, Proteaceae, Salicaceae, Solanaceae, Symplocaceae	Coleoptera	SM	No	NA	NA	Yes
1960	Madanat et al., 2017	2017	Extract	Apocynaceae, Asteraceae, Euphorbiaceae, Fabaceae, Solanaceae, Verbenaceae	Hemiptera	SM	No	NA	NA	Yes
1961	Mahmoudi et al., 2017	2017	Essential-oil	Lamiaceae	Acari	SM	No	NA	NA	Yes
1962	Mamduh et al., 2017	2017	Extract	Amaryllidaceae	NA	NA	Yes	Natural enemies (Predators)	IGR, R, SM	Yes
1963	Martos et al., 2017	2017	Isolated	Euphorbiaceae	Diptera	IGR, SM	No	NA	NA	Yes
1964	Mbatchou et al., 2017	2017	Extract	Fabaceae	Diptera	SM	No	NA	NA	Yes
1965	Mendes et al., 2017	2017	Essential-oil	Myrtaceae	Diptera	SM	No	NA	NA	Yes
1966	Merabti et al., 2017	2017	Isolated	Meliaceae	Diptera	R, SM	No	NA	NA	Yes
1967	Miro Specos et al., 2017	2017	Extract	Poaceae	Diptera	B	No	NA	NA	Yes
1968	Monteiro et al., 2017	2017	Essential-oil	Lauraceae	Acari	R, SM	No	NA	NA	Yes
1969	Morehead and Kuhar, 2017	2017	Isolated	Asteraceae, Meliaceae	Hemiptera	SM	No	NA	NA	Yes
1970	Mota et al., 2017	2017	Essential-oil	Lamiaceae	Hemiptera	SM	No	NA	NA	Yes
1971	Mura and Ruiu, 2017	2017	Isolated	Meliaceae	Diptera	SM	No	NA	NA	Yes
1972	Muturi et al., 2017	2017	Essential-oil	Amaryllidaceae, Apiaceae, Cupressaceae, Dipterocarpaceae, Geraniaceae, Lamiaceae, Lauraceae, Myrtaceae, Pinaceae, Poaceae, Rutaceae	Diptera	SM	No	NA	NA	Yes
1973	Nascimento De Araujo et al., 2017	2017	Essential-oil	Lamiaceae, Piperaceae	Coleoptera	B, R, SM	No	NA	NA	Yes
1974	Naseri et al., 2017	2017	Essential-oil	Asteraceae	Lepidoptera	R, SM	No	NA	NA	Yes
1975	Nattudurai et al., 2017	2017	Essential-oil	Rutaceae	Coleoptera	B, IGR, R, SM	No	NA	NA	Yes
1976	Nentwig et al., 2017	2017	Essential-oil, Isolated	Myrtaceae	Diptera	B	No	NA	NA	Yes
1977	Neves et al., 2017	2017	Essential-oil	Myrtaceae	Diptera	SM	No	NA	NA	Yes
1978	Nicolas Jesser et al., 2017	2017	Essential-oil	Geraniaceae, Lamiaceae, Myrtaceae, Poaceae, Rutaceae	Lepidoptera	R, SM	No	NA	NA	Yes
1979	Ningombam et al., 2017	2017	Extract	Fabaceae	Lepidoptera	B	No	NA	NA	Yes
1980	O'Hearn and Walsh, 2017	2017	Isolated	Asteraceae, Meliaceae	Hemiptera	SM	No	NA	NA	Yes
1981	Ojewumi et al., 2017	2017	Extract	Poaceae	Diptera	SM	No	NA	NA	Yes
1982	Oliveira Martins et al., 2017	2017	Essential-oil	Rutaceae	Hemiptera	SM	No	NA	NA	Yes
1983	Oliveira et al., 2017	2017	Essential-oil	Lamiaceae, Verbenaceae	Coleoptera	B, SM	No	NA	NA	Yes
1984	Padoan Goncalves et al., 2017	2017	Extract	Annonaceae	Coleoptera	B, R, SM	No	NA	NA	Yes
1985	Palagacheva and Kehayov, 2017	2017	Extract	Juglandaceae, Simaroubaceae, Solanaceae	Coleoptera	SM	No	NA	NA	Yes
1986	Park et al., 2017	2017	Essential-oil	Myrtaceae	Diptera	SM	No	NA	NA	Yes
1987	Park et al., 2017	2017	Isolated	Asteraceae, Lamiaceae, Myrtaceae, Rutaceae	Lepidoptera	SM	No	NA	NA	Yes
1988	Pavela and Govindarajan, 2017	2017	Essential-oil	Rutaceae	Diptera	SM	Yes	Natural enemies (Predators)	SM	Yes
1989	Pavela et al., 2017	2017	Essential-oil	Apiaceae	Diptera, Lepidoptera	SM	No	NA	NA	Yes
1990	Pavlova et al., 2017	2017	Isolated	Meliaceae	Diptera	R, SM	No	NA	NA	Yes
1991	Perri et al., 2017	2017	Isolated	Rutaceae	Hymenoptera	B, B	No	NA	NA	Yes
1992	Peschiutta et al., 2017	2017	Essential-oil	Lamiaceae, Myrtaceae	Hemiptera	SM	No	NA	NA	Yes
1993	Qari and Abdel-Fattah, 2017	2017	Extract	Brassicaceae, Lamiaceae, Zingiberaceae	Coleoptera	R, SM	No	NA	NA	Yes
1994	Qureshi et al., 2017	2017	Extract	Lamiaceae	Diptera	SM	No	NA	NA	Yes
1995	Ramadan et al., 2017	2017	Extract	Amaryllidaceae	NA	NA	Yes	Vertebrates	SM	Yes
1996	Rampelotti-Ferreira et al., 2017	2017	Extract, Isolated	Meliaceae	NA	NA	Yes	Natural enemies (Parasitoids)	IGR, R, SM	Yes
1997	Renkema et al., 2017	2017	Essential-oil	Geraniaceae, Lamiaceae, Myrtaceae, Poaceae	Diptera	B, B	No	NA	NA	Yes
1998	Rey-Valeiron et al., 2017	2017	Essential-oil	Anacardiaceae, Burseraceae	Acari	SM	No	NA	NA	Yes
1999	Ribeiro et al., 2017	2017	Isolated	Meliaceae	Coleoptera	SM	No	NA	NA	Yes
[truncated: 544 more rows]
